# Supplementary material for: Genetic mapping of principal components of canine pelvic morphology
Source: Canine Genet Epidemiol. 2017 Mar 24;4:4. doi: 10.1186/s40575-017-0043-7 (PMC5364603; doi:10.1186/s40575-017-0043-7)
Supplement: Supplementary file 1 — Excel file of all pelvic measurements of 530 dogs. (XLSX 94 kb) [file 40575_2017_43_MOESM1_ESM.xlsx]

## Sheet: Sheet1
CUHA ID	Pubis to Ischium	L Ischium	R Ischium	Span of Cranial Ilium	Width of sacrum	L Ilium	R Ilium	L Ischial Tuberosity	R Ischial Tuberosity	L Oscoxa	R Oscoxa	Pelvic Inlet Diameter	Internal Pelvic Angle (degrees)	R Max Width of Head	L Max Width of Head	R Max Width of Neck	L Max Width of Neck	R Angle of Inclination	L Angle of Inclination
173973	53.72	63.84	69.58	113.6	49	104.7	113.6	49.1	56.29	174.5	168	60.79	37	26	27	25	NA	146	NA
171558	41.29	56.8	46.21	100.4	48	98	94.43	42.44	46.99	149.5	144.3	56.8	33	23	22	18	19	135	132
152526	61.03	66.54	61.03	123.8	51	102.9	61.03	51.72	61.03	165.1	61.03	61.84	38	25	25	21	21	139	127
138262	47.99	58.09	53.95	86.58	42	81.8	81.43	41.24	42.41	137.8	135.9	53.64	34	NA	NA	NA	NA	NA	NA
126934	48.86	64.37	61.6	104.9	45	95.43	95.33	45.96	42.03	158.4	155.9	57.72	36	26	24	20	21	129	129
155217	60.12	61.3	61.42	141.1	46	109.8	111.1	52.3	52.75	168.4	174	70.48	37	27	28	27	24	134	134
177494	34.56	44.84	40.75	94.09	34	81.35	79.16	39.18	34.91	119.7	120	51.08	38	19	19	17	18	127	130
176226	50.2	65.83	65.78	118.4	52	114	108.5	45.59	51.61	177.1	175.5	69.95	36	22.5	23.5	21.5	21	127	130
178581	47.02	57.27	53.4	90.13	46	92.73	90.11	44.55	44.35	149	149.4	54.9	31	24	24	21	22	133	129
160918	53.76	76.37	80.86	147.4	58	124.5	116.3	57.34	50.15	200.4	187.8	69.18	38	27	27	25	24	139	147
125607	43.13	48.21	48.62	123	50	99.45	94.87	42.41	42.82	152.6	151.3	62.81	40	22	21	21	19	136	145
178934	50.55	65.59	67.92	122.8	49	123.1	118.9	50.3	43.99	186.2	181.6	64.99	32	26	26	22	22	123	119
168741	29.8	39.18	36.1	78.37	29	55.44	56.32	26.27	26.32	98.78	94.09	42.2	NA	NA	NA	NA	NA	NA	NA
166187	60.16	72.52	72.16	156.4	61	110.2	122.2	58.23	57.78	189.6	190.4	80.68	NA	27	25	24	24	134	137
179025	49.37	56.1	57.79	124.7	50	100.7	95.92	49.59	49.56	155.2	150.5	62.69	39	24	23	20	20	143	136
122022	49.02	56.42	54.41	122.3	48	104	98.91	53.18	43.84	156.1	151.7	58.68	36	23	23	20	21	138	134
176500	49.42	73.76	79.56	106.6	53	104.5	111.6	54.16	58.89	177.9	182	66.65	32	23	24	21	20	122	118
181519	53.31	57.7	62.39	115.4	40	106.6	103.5	51.56	55.79	165.7	163.9	63.71	35	NA	24	NA	23	N/A	121
181524	44.14	49.25	50.52	120.2	40	101.6	99.92	43.2	49.95	151.9	152.2	58.29	40	21	21	19	19	134	141
181479	52.64	67.15	65.04	125.2	50	112.4	113.4	55.61	55.83	180.6	179.4	65.54	38	26	29	25	27	129	128
181888	25.15	31.16	32.95	71.53	34	50.41	51.9	27.99	25.57	84.84	86.47	46.97	42	13	13	12	12	124	135
182116	46.91	54.26	55.58	117.3	54	100.6	105.3	50.5	50.88	158.5	163.2	70.33	40	25	24	20	20	123	129
151687	65.59	81.19	82.58	NA	65	NA	NA	57.67	60.97	NA	NA	81.82	NA	NA	NA	NA	NA	NA	NA
170088	47.26	36.22	38.85	141.9	51	114	123.8	51.12	51.98	187.4	188.5	73.63	NA	NA	NA	NA	NA	NA	NA
183154	46.34	57.03	62.28	110.5	56	109.6	103.4	46.34	49.21	163.2	166.2	70.56	40	24	24	20	21	129	122
170406	43.99	59.02	56.27	130.9	52	109.4	110.5	42.41	43.57	169.5	168.6	70.53	40	24	27	22	23	138	134
183705	47.86	55.52	57.62	122.6	52	112	113.1	49.09	50.93	174	176.8	65.08	NA	NA	NA	NA	NA	128	132
177351	65.82	84.67	84	NA	63	NA	NA	56.29	59.68	NA	NA	79.99	NA	NA	NA	NA	NA	127	129
183671	55.66	62.87	67.32	124.6	53	112.1	114.4	52.68	52.59	184.5	185.1	72.89	37	NA	NA	NA	NA	125	138
185007	55.5	53.23	60.75	103.6	46	94.88	88.37	49.67	46.62	157.7	150	57.96	NA	NA	NA	NA	NA	NA	NA
160324	50.27	62.33	59.63	102.8	49	92.47	91.79	42.67	44.19	153.6	154.2	59.01	NA	NA	NA	NA	NA	NA	NA
176195	42.42	51.66	59.74	111.5	45	105.9	100.3	45.92	49.21	160.8	160.4	64.25	37	18	17	22	21	131	139
178167	44.73	52.43	54.74	106.3	43	98	96.38	48.79	47.36	151.3	147.2	63.47	34	23	24	21	21	127	122
186615	51.72	49.34	49.21	113.1	45	103.4	102	45.97	50.26	154.4	158.3	61.98	40	23	23	20	19	131	132
181339	55.64	74.85	74.7	127.8	44	104.7	103.5	52.59	56.94	184.3	185	74.64	37	27	26	24	23	124	119
171212	51.04	58.62	57.25	132.5	54	117.6	118.4	47.12	52.26	174	175.5	63.01	34	25	24	22	21	139	135
187159	44.77	49.91	46.61	118.6	46	91.8	97.52	46.29	50.11	139.2	146.5	63.71	41	22	22	19	19	128	128
187160	48.81	52.87	53.34	119.1	48	95.88	94.97	45.83	47.31	144.8	148.1	66.6	40	22	22	20	20	138	129
187156	47.13	56.23	61.23	120.8	52	123.4	114.6	52.69	49.5	175.1	163.2	66.3	NA	NA	NA	NA	NA	NA	NA
187722	55.01	66.28	70.48	117.3	57	108.2	100.6	49.76	61.18	176.8	179.7	70.8	37	24	26	22	21	129	130
187662	45.58	59.74	53.32	134.1	49	113.7	113.2	51.56	51.22	175.3	174.8	76.6	40	25	26	22	22	129	125
187423	23.12	27.54	28.68	59.73	24	60.08	58.83	26.63	24.68	86.93	87.71	43.48	35	13	13	10	10	131	136
174506	46.29	59.01	59.37	122.4	50	105.2	107.5	51.1	55.19	168.5	167.6	70.09	37	25	24	20	19	130	131
172767	52.51	63.49	61.38	128.7	58	116	114.5	54.99	52.17	175.2	180.1	78.83	37	26	25	23	23	124	125
176325	51.23	54.99	55.58	119.1	50	95.08	94.24	44.86	52.17	152.8	151.3	61.02	40	23	23	20	19	122	140
188514	247.5	58.52	51.06	136.8	43	110.7	113.1	48.48	49.03	155.3	156.4	62.8	NA	NA	NA	NA	NA	135	137
188544	41.95	53.06	53.95	123.1	47	104	107.9	48.91	49.39	158.1	163.3	65.17	NA	NA	NA	NA	NA	129	127
188700	37.74	47.54	42	84.63	40	85.44	84.63	35.89	36.84	131	131.5	50.94	34	20	20	17	17	123	124
188815	48.48	61.32	67.07	142.5	56	123.7	129.8	53.26	54.27	184.4	188.1	73.19	NA	NA	NA	NA	NA	135	131
189008	36.1	48.9	48.29	77.72	35	84.97	85.15	35.5	35.84	129.7	131	49.21	33	19	19	18	16	122	126
189657	41.6	52.71	53.63	102.8	42	98.73	97.95	43.47	49.49	146.7	146	61.44	37	24	24	18	19	128	126
175672	49.52	54.34	59.23	123.2	47	105.4	107.6	49.81	47.64	162.3	164	62.86	40	NA	NA	NA	NA	126	149
189876	55.66	67.92	64.15	123.1	47	116.3	115.2	52.29	52.17	172.7	173.6	69.24	35	28	27	24	23	134	140
188568	43.13	52.31	52.54	116	50	105.9	112.1	52.25	48.11	161.7	161.8	66.72	37	25	25	23	23	124	120
188569	52.55	58.55	59.01	122.3	51	103.5	102.2	52.26	46.75	160.9	158.6	65.83	39	24	24	20	20	149	141
171492	67.39	78.22	81.37	136.4	53	113.9	115.2	55.85	65.19	194.6	196.2	72.24	37	26	26	24	23	128	122
171098	50.45	62.73	60.29	119.2	49	104.5	109.2	47.18	47.31	167.3	169.4	63.51	36	20	19	17	17	129	133
186512	54.63	55.58	61.62	120.7	54	111	106.1	51.02	51.22	169.5	166.3	69.9	38	25	24	22	21	129	129
190325	49.39	57.78	62.2	125.5	47	113.9	106.6	50	51.51	165.6	168.6	64.33	39	23	24	19	19	139	130
190328	52.51	63.44	63.95	124.6	51	113.8	112.3	57.82	53.27	170.9	173.7	64.93	35	26	25	23	22	134	139
190347	59.77	61.02	65.62	130.3	48	111.2	114.5	56.31	47.18	171.6	178.8	71.41	37	24	25	23	22	134	134
164054	43.91	52.27	51.79	105.8	42	93.26	97.32	44.9	46.36	149.1	150	57.29	37	22	20	NA	NA	126	NA
190584	58.77	67.61	70.74	115.2	46	102.3	103.4	46.55	50.47	169.9	180.5	65.84	33	24	23	NA	NA	133	NA
190691	59.56	69.19	67.65	135.6	63	112.5	109.8	55.04	62.04	178	174.7	70.63	37	28	27	24	24	132	129
191367	38.4	45.45	49.37	109.7	42	95.45	92.47	39.18	37.15	138	142.6	59.68	43	19	19	17	15	140	134
179769	67.41	78.46	83.35	145	63	136.2	126.9	53.48	56.61	211.6	208.7	80.02	37	NA	NA	NA	NA	NA	NA
191844	62.15	69.05	65.27	141.2	53	112.8	116.6	54.77	55.77	186.4	185.9	74.44	40	28	24	NA	NA	120	NA
192237	57.34	64.7	64.81	131.8	44	126.8	119.3	62.04	58.01	187.6	180.9	69.74	32	28	27	23	24	120	136
185645	52.5	60.86	58.48	124.6	56	113	116	62.06	63.49	175	171.6	72.2	34	NA	NA	NA	NA	135	140
184956	54.07	62.73	68.24	134	53	117.3	112.4	55.48	52.59	177.9	179.7	67.41	37	27	27	25	25	133	135
192914	58.34	78.58	72.81	NA	54	NA	NA	55.09	59.66	249.5	240.9	68.89	NA	23	21	22	20	136	130
192998	47.02	62.5	68.41	126.2	51	132.7	129.4	49.12	49.21	195.1	193.7	71.41	33	NA	NA	NA	NA	133	150
182979	46.29	61.44	68.54	136.4	53	114.9	108.1	53.4	50.08	181.8	174.1	73.69	40	NA	NA	NA	NA	NA	NA
192913	48.25	50.53	55.55	118.4	44	88.1	91.43	50.25	49.04	144.3	146.5	60.01	41	21	NA	19	NA	150	NA
193089	43.1	59.52	55.12	109.7	40	105.9	108.2	51.75	52.01	162.4	162.5	65.06	37	23	23	20	20	120	115
178561	50.2	60.67	63.4	116.8	54	108.2	106.6	49.59	51.51	167.8	168	70.56	35	23	24	22	21	`132	130
193275	62.73	67.77	68.85	128.5	50	110.5	109	58.48	51.41	182.3	178.9	74.46	37	NA	NA	NA	NA	NA	NA
173825	54.21	65.35	65.71	118.2	50	108.6	110.1	56.71	58.26	163.9	174.9	72.83	NA	NA	NA	NA	NA	NA	NA
193478	44.67	55.79	61.84	90.12	38	98.26	97.28	46.73	49.07	159.9	163	60.34	29	25	23	23	20	129	133
193503	47.9	54.27	58.24	112.1	47	104.2	101.3	51.6	52.59	154.6	154.5	64.3	35	24	24	21	21	126	121
193716	47.8	56.45	60.82	119.1	48	107.8	105.2	50.2	47.6	164.7	166.4	65.04	37	23	22	22	21	129	126
193722	44.73	61.32	62	114.4	54	106.1	106.6	48.36	49.49	166.2	167.7	66.21	39	24	23	22	21	126	120
193595	41.49	45.43	39.68	81.17	32	63.64	68.46			110.5	112.8	50.9	39	NA	NA	NA	NA	NA	NA
193786	55.66	54.26	57.03	109.7	47	105.9	103.5	48.28	48.03	161.3	156.8	61.16	38	20	22	20	19	132	133
186217	50.37	66.22	67.52	104.6	45	116.3	113.4	55.66	56.31	182.3	188.9	64.3	NA	27	28	26	23	124	123
194196	48.59	58.73	61.39	115.2	39	103.5	102.8	51.1	50	164.8	165.8	67.39	32	27	25	24	23	123	123
194494	46.11	49.93	52.46	106.9	42	102.4	98.76	44.87	46.48	149.5	148.2	63.05	39	22	21	20	19	142	141
194495	47.1	52.93	58.62	110.7	44	107.4	107.9	51.1	49.85	161.8	164	65.44	35	22	23	21	21	124	127
173469	58.82	75.42	74.25	113.6	51	104.5	105.3	54.38	58.91	180.3	180.4	69.76	34	NA	NA	NA	NA	NA	NA
194368	55.04	60.14	61.24	97.96	48	100.5	102.9	47.45	45.15	158.4	163.6	60.68	34	25	23	22	21	143	136
165754	58.85	57.54	57.59	111.3	44	98.73	94.81	48.11	50.47	149	152.4	66.62	38	25	25	22	23	135	140
194607	54.34	57.07	56.08	121.6	52	110.5	116	57.2	61.16	170.3	178.2	54.34	35	NA	NA	NA	NA	138	131
194303	60.41	70.08	74.52	NA	53	94.3	82.18	54.69	49.56	NA	NA	70.95	NA	NA	NA	NA	NA	NA	NA
194883	34.75	41.42	39.05	80.49	29	58.28	64.02	24.77	30.19	100.7	98.34	43.53	42	15	14	13	14	140	133
194955	60.36	76.07	77.54	120.7	42	116.8	116.2	54.57	56.29	195	194.7	66.85	34	23	23	20	21	127	134
192441	54.09	58.24	65.38	135.1	53	119.1	117.3	56.52	57.65	182.2	184	74.46	39	28	28	28	26	122	125
194990	57.02	82.15	82.97	127.7	55	121.8	121.1	54.93	59.66	205.8	205.6	71	35	29	29	25	25	135	136
195472	32.92	45.64	46.84	92.52	39	88.6	88.6	43.1	42.47	134.8	132.2	58.12	36	22	21	19	18	124	125
195477	38.43	55.94	52.29	108.3	40	99.45	99.96	47.6	45.56	151.3	155.1	57.42	36	24	23	21	20	129	122
195747	59.56	68.9	69.89	115.3	48	114.5	112.8	58.68	58.03	184.6	183.3	68.24	35	25	25	21	20	130	136
195824	45.47	50.81	49.81	95.68	41	97.32	94.84	49.84	46.77	148.2	144.4	59.6	35	22	22	21	20	127	132
195826	39.99	43.35	45.49	94.87	42	87.78	89.45	38.43	42.49	136.6	133.3	57.79	38	20	20	18	17	132	133
195849	35.26	49.81	52.85	111.5	47	96.84	88.63	48.72	47.67	145.8	145.3	58.12	38	24	25	20	20	135	131
195827	41.6	56.86	60.27	102.7	43	90.12	89.36	44.86	47.88	147.4	148.4	61.12	41	24	24	21	21	133	133
195877	42.32	63.3	60.1	116	50	109.1	108.9	51.17	51.74	167.9	164.5	66.9	36	26	26	23	22	124	131
195906	39.97	44.11	47.43	94.89	42	89.45	86.32	40.28	38.59	133.2	135.7	60.34	37	19	19	16	15	124	134
195907	36.05	47.52	44.17	96.43	45	89.04	86.25	40.28	44.36	136.5	130.3	51.29	40	19	19	16	16	134	129
195911	65.84	81.53	75.12	NA	59	NA	NA	65.51	67.32	NA	NA	80.8	NA	32	32	28	28	122	129
195946	44.69	51.13	51.29	104.3	45	97.37	97.16	49.86	53.49	145.5	151	64.27	36	24	23	20	20	129	130
151315	49.45	54.13	53.21	119.6	49	106.3	100.5	49.8	49.93	154.9	153.9	67.03	39	25	24	22	22	137	133
169687	51.2	49.27	51.59	101.7	39	93.58	92.82	46.38	47.83	146.5	141.3	56	36	23	23	19	20	141	141
171514	41.55	60.81	59.09	133.1	53	99.39	110.7	51.49	49.66	166.1	170.9	64.79	42	NA	NA	NA	NA	122	121
176357	45.45	55.33	55.02	115.2	43	106.6	105.2	50.54	54.04	160.2	157.7	63.49	38	26	25	21	21	137	137
178084	57.34	60.46	62.97	102	42	109.9	106.1	46.97	51.77	168.6	164.2	60.07	NA	NA	23	NA	19	NA	119
175777	51.74	65.18	66.86	135.7	60	118.6	118.3	56.75	55.85	185.1	185.1	72.09	38	NA	NA	NA	NA	NA	NA
186492	52.15	63.45	65.74	117.7	48	107.1	100.2	45.83	48.05	169.3	164.3	69.78	38	23	23	21	21	130	130
196241	39.26	50.79	50.69	94.06	48	96.21	97.06	42.11	46.9	152	149.4	61.83	35	22	23	20	20	132	129
165479	37.74	41.42	44.38	93.69	35	86.56	85.82	41.36	42.6	126.3	128.8	51.86	37	18	19	16	16	124	133
183932	43.21	50.17	53.4	91.89	42	89.61	85.42	44.97	44.35	138.4	137.4	55.77	35	22	21	19	19	132	138
184896	43.88	54.04	52.29	96.5	43	100.9	95.92	51.34	48.46	152	150.6	56.44	35	NA	NA	NA	NA	131	129
170916	54.36	63.43	63.96	128.6	57	112.6	110.5	59.17	57.4	179.5	178.3	73.51	39	28	28	22	21	135	129
165569	47.25	57.11	55.09	106.9	40	96.92	97.96	46.22	44.87	151.9	152.4	60.87	34	21	21	19	18	135	136
165570	48.04	52.28	57.25	103.2	35	95.38	90.37	44.34	41.59	152.7	151.5	55.27	35	NA	NA	NA	NA	133	136
168619	47.25	63.72	61.06	117	50	109.7	107.6	46.26	51.08	171.4	172.4	69	37	NA	NA	NA	NA	129	135
161797	57.38	70.21	69.49	131.4	54	118.3	116.1	55.49	59.56	183.7	180.7	73.98	37	NA	NA	NA	NA	121	123
173850	51.76	66.92	60.63	115.4	56	114.8	109.2	51.98	51.25	178.8	183.5	71.61	35	NA	NA	NA	NA	NA	NA
174063	57.21	61.02	66.09	119.9	52	104.2	102.8	50.42	46.96	166.2	169.4	66.33	38	25	25	23	23	134	135
175834	53.86	68.06	66.34	127.4	55	117.8	121.9	53.2	54.91	186.5	187.5	68.37	36	28	28	25	25	131	126
176717	48.5	64.94	61.05	116.1	52	109.7	111.3	60.49	57.78	179.6	174.1	64.37	34	26	25	25	23	135	125
166266	42.34	51.94	53.77	NA	50	NA	NA	50.47	51.94	NA	NA	60.34	NA	24	23	21	22	136	137
156245	41.19	57.21	59.16	119.4	54	104.3	101.6	48.34	46.96	159.3	158.6	64.14	39	NA	NA	NA	NA	NA	NA
171127	45.74	52.97	53.07	118.2	48	109.8	111.5	51.16	53.63	163	166.1	66.39	36	25	25	21	21	134	125
169666	48.98	51.01	55.29	117.5	47	104.2	105.2	51.78	48.84	158.3	156	62.7	38	24	24	22	21	129	126
172118	47.33	63.15	62.58	120.1	45	111.2	108.6	52.25	53.82	167.7	170.1	62.6	34	NA	NA	NA	NA	NA	NA
177140	40.86	52.52	49.44	101.7	41	95.64	93.52	45.72	47.86	144.4	142.4	62.27	35	22	21	18	18	129	132
177734	49.52	57.54	58.15	123.4	50	110.4	108.2	48.72	49.07	167.7	170.5	69.85	37	25	25	22	22	125	124
162647	48.98	56.35	57.8	122	43	106.7	110	52.16	54.32	167.7	163.7	61.49	38	24	24	22	21	127	126
196191	58.65	62.16	64.05	129.5	62	114.5	114.6	58.94	58.23	178.6	176.3	74.52	37	29	30	27	27	135	134
196477	56.44	71.38	72.6	NA	56	NA	NA	58.48	64.13	NA	NA	79.15	NA	NA	NA	NA	NA	NA	NA
195667	53.98	56.29	57.07	116	53	100.4	98.35	43.73	44.55	152.2	155.6	60.84	40	25	24	22	21	124	131
196662	55.83	58.4	59.52	122.4	41	94.11	93.42	45.45	50.81	153.9	157.6	61.98	42	23	23	20	20	133	113
174285	48.61	58.56	57.27	122.4	44	105.4	106	45.59	49.47	160	160.9	65.99	39	24	23	20	20	126	130
196696	30.04	38.39	37.13	65.99	34	63.89	67.08	30.54	29.52	103.9	103.4	48.28	35	14	14	13	13	130	123
168471	53.4	62.24	64.77	118.9	51	101.4	100.9	47.54	47.11	162.2	165.7	63.97	39	24	23	20	20	131	126
196811	47.07	55.72	58.85	115.8	51	95.36	93.72	48.28	46.13	154.8	153.7	64.43	40	NA	NA	NA	NA	NA	NA
197008	38.68	60.17	59.87	103	53	90.09	90.12	43.2	51.5	148.9	152.9	58.13	38	NA	NA	NA	NA	120	137
197080	44.18	55.71	54.16	99.58	39	95.56	96.42	44.23	45.63	153	152	56.22	37	24	22	20	19	125	129
197230	46.38	59.9	59.88	105.9	43	99.39	101.5	48.22	50.44	160	158.3	63.15	35	22	22	20	20	132	135
197232	44.69	50.25	54.25	105.1	44	94.14	92.58	46.94	46.96	147.8	145.1	66.62	37	23	23	20	20	133	143
197380	47.01	52.2	55.65	110.5	43	91.3	88.58	44.36	43.54	147.3	142	61.92	41	24	23	20	20	131	126
196275	42.35	59.88	59.29	NA	40	NA	NA	42.77	41.92	NA	NA	60.05	NA	21	21	18	17	118	116
172438	54.93	60.77	73.07	148.1	53	119.9	109	50.7	48.99	179.9	183.2	74.71	41	NA	NA	NA	NA	NA	NA
191166	54	66.68	67.21	120.1	48	101.7	99.56	47.58	44.37	163.9	162.9	62.04	38	24	23	22	23	124	128
198265	48.38	52.82	52.97	109.6	46	82.61	82.93	43.63	44.41	134.5	134	56.7	41	NA	NA	NA	NA	NA	NA
198081	50.73	59.32	56.22	NA	45	NA	NA	44.67	47.13	NA	NA	60.67	NA	NA	NA	NA	NA	NA	NA
198301	64.29	74.07	75.59	139.4	59	123.9	125.8	53.54	56.12	198.4	202.9	77.12	38	30	29	27	28	126	129
198382	47.04	56.08	56.02	108.2	45	96.15	95.45	45.21	43.03	149.9	151.3	59.6	36	22	22	19	19	137	128
194951	57.11	73.19	67.29	127.1	47	114.8	116	49.63	50.5	184.8	186.2	68.22	37	27	27	26	24	124	116
198824	62.03	78.83	79.65	137.1	61	130.2	123.1	55.46	53.28	206.9	200.5	76.41	NA	30	30	26	25	127	124
198825	63.59	77.36	77.54	152.9	60	133.2	134.1	61.68	59.68	210	210.6	80.57	38	31	31	28	28	141	143
198930	43.94	60.62	60.95	121.6	42	104.2	105.9	47.84	48.05	163.1	166.3	61.12	NA	NA	NA	NA	NA	NA	NA
199118	49.31	57.57	55.76	116.9	50	99.59	99.75	49.14	48.68	158.7	156.3	67.28	38	25	26	24	22	131	135
199758	48.89	51.55	59.5	110	43	102.7	96.32	45.77	44.86	159	153.6	62.93	36	22	22	20	20	138	134
167048	57.93	66.91	69.05	140.3	53	125.5	122.1	56.28	55.13	194.2	188.4	77.22	38	NA	NA	NA	NA	NA	NA
168754	56	74.51	76.24	152.8	54	114.1	117.1	60.9	59.25	196	198	81.57	42	NA	NA	NA	NA	NA	NA
171417	59.57	84.84	82.34	NA	57	NA	NA	55.04	55.77	NA	NA	71.34	NA	30	30	25	26	134	132
171985	41.55	67.81	71.93	NA	52	NA	NA	50.35	46.55	NA	NA	66.27	NA	NA	NA	NA	NA	NA	NA
177619	51.93	78.58	75.47	126.9	56	124.6	128.5	63.44	62.06	198.5	204.9	78.42	NA	28	29	26	26	133	136
178000	63.47	78.37	73.36	NA	59	NA	NA	59.29	60.07	NA	NA	76.81	NA	28	NA	27	NA	128	NA
200079	40.84	47.83	46.6	100	37	92.87	92.1	42.6	45.85	139.1	136.4	60.03	38	21	20	19	19	127	121
172203	65.59	90.03	85.73	152.8	63	137.3	134.4	63.27	68.31	232.7	226.7	85.66	38	32	33	27	27	125	124
176072	64.65	85.69	83.13	147.5	58	134.8	122.9	66.94	59.88	214.8	199.4	77.49	39	NA	NA	NA	NA	NA	NA
175020	65.01	76	77.24	NA	63	NA	NA	58.75	60.62	NA	NA	88.69	NA	29	30	24	27	127	126
171770	57.25	63.2	65.96	123.2	60	110.5	107.5	52.59	56.46	171.7	169.3	71.32	38	24	25	21	22	138	135
165480	40.03	46.56	45.11	96.54	49	92.08	94.11	42.75	44.16	137.9	139.1	61.24	37	20	19	17	17	135	132
176735	27.9	38.69	37.6	70.43	35	67.6	66.82	31	32.88	102.8	101.5	45.71	37	15	15	13	12	123	128
183817	51.5	61.46	59.79	98.16	40	84.24	78.94	43.05	43.46	143	139.1	61.3	37	NA	NA	NA	NA	NA	NA
179256	53.43	57.99	61.79	101.1	48	114.5	113.7	46.75	46.77	171.8	174.4	62.73	32	25	25	20	22	116	122
173479	59.56	73.39	74.66	140.9	59	124.4	121.2	61.5	60.66	197	188.7	81.06	NA	NA	NA	NA	NA	NA	NA
176389	52.5	63.49	65.91	130.9	54	113.7	117.2	51.91	54.72	178	180.5	67.55	37	27	25	24	23	132	133
201656	50.16	61.02	59.97	112.1	52	95.59	101.9	49.42	51.52	157.8	157.7	63.55	39	25	25	22	22	131	123
201697	52.37	67.48	68.78	107.1	46	104.3	98.68	50.55	50.84	170.1	171.4	62.61	34	NA	NA	NA	NA	NA	NA
201935	45.83	66.58	70.92	124.6	58	113.8	108.5	64.33	62.67	177.8	178.6	71.68	38	28	28	26	24	132	131
201882	55.37	71.54	78.69	136.9	55	129.3	128.6	56.85	58.62	203.9	203.3	76.98	38	28	25	23	23	151	150
202047	41.47	54.43	53.13	109.3	43	95.71	96.56	43.57	42.21	146.2	147.6	63.89	NA	NA	NA	NA	NA	NA	NA
187058	59.57	67.48	74.38	125.4	51	105.8	104.6	45.02	74.38	173.7	174.1	72.2	38	23	24	21	21	139	131
202937	52.55	68.9	63.67	136.7	60	127.7	130.4	55.21	59.4	194.5	R194.3	70.53	37	28	NA	27	NA	140	134
203195	55.66	77.39	78.24	138.3	65	112.9	116.8	56.52	62.08	188	190.7	75.29	39	28	26	26	26	138	133
202560	53.04	70.39	65.08	NA	NA	NA	NA	52.87	49.34	NA	NA	65.13	NA	NA	NA	NA	NA	NA	NA
204025	58.82	78.67	76.02	NA	50	NA	NA	53.29	53.25	206.5	NA	72.14	NA	NA	NA	NA	NA	NA	NA
191789	55.66	60.95	65.47	115.2	49	105	106.9	46.65	45.22	165.6	166.1	66.65	NA	NA	NA	NA	NA	NA	NA
203982	25.75	34.3	40.21	59	27	57.93	53.11	22.12	24.2	90.19	90.73	39.52	35	12	12	10	10	137	133
204765	44.74	59.38	58.71	NA	42	NA	NA	42.91	43.02	NA	NA	59.14	NA	24	23	21	20	134	137
204094	49.71	56.71	58.06	115.2	39	105	103.7	44.01	45.18	157.4	161.7	64.82	39	22	22	19	18	139	156
199035	54.87	68.85	69	120.8	52	115	113.6	45.21	45.29	181	184.2	65.16	36	25	24	22	22	125	125
205531	45.75	71.46	66.27	NA	NA	NA	NA	44.6	41.65	NA	NA	NA	NA	NA	NA	NA	NA	NA	NA
200068	51.23	67.68	68.69	116.8	60	119.5	111.3	51.08	51.91	181.8	173	73.62	NA	29	29	25	25	133	134
201860	54.07	70.13	74.5	132.4	56	115.3	110.3	50.35	51.79	179.9	179.6	75.29	40	27	26	24	22	139	134
206016	47.01	59.11	61.47	123.8	49	109.3	107.4	52.59	57.12	167.2	168.3	67.5	38	26	25	23	22	128	137
205950	48.79	59.7	57.97	119.9	44	105.8	102.6	49.46	48.76	160.7	155.8	61.53	38	24	24	20	21	NA	NA
207341	33.84	48.71	47.82	99.5	39	102	94.82	40.9	41.08	150.6	144.2	54.09	35	23	23	19	20	139	134
182949	40.75	57.2	56.45	115.3	49	96.54	97.18	46.3	48.03	149.7	148.4	62.71	39	23	23	20	19	132	135
207798	54.85	63.01	66.33	117.6	48	109.8	105.9	49.86	52.68	170.2	167.5	64.43	39	25	25	22	22	139	126
184679	50.17	61.79	58.24	115.4	53	104.2	104.6	50.93	52.22	162.2	158.3	65.88	39	26	25	23	22	128	134
179471	52.29	65.28	63.84	107.9	50	98.05	95.71	44.23	47.07	160.6	161.3	63.13	36	22	22	20	19	126	130
208101	25.65	28.98	27.68	58.78	29	58.84	59.47	29.86	33.23	88.47	87.22	45.32	37	NA	NA	NA	NA	NA	NA
208228	51.93	74.88	77	143.4	52	130	126.3	54.13	51.82	203	197.5	69	NA	25	24	21	23	123	121
208661	56.5	70.23	70.63	128.7	48	119.2	118.3	58.79	56.58	184.9	179.6	74.51	37	26	27	24	25	138	135
208621	46.3	55.65	55.13	109.9	46	103.4	105.2	55.62	49.96	158.3	154	64.75	36	23	24	22	22	128	128
208763	40.03	50.81	51.55	109.7	42	103	103.4	48.4	48.4	153.7	151.1	61.92	NA	NA	NA	NA	NA	NA	NA
190237	39.99	52.65	56.3	109.1	41	108.9	94.19	40.17	41.29	158.3	151.8	59.9	36	NA	NA	NA	NA	NA	NA
177268	47.04	54.4	54.4	112.1	53	112.1	110.5	47.49	50.31	164	164.8	63.64	35	25	25	24	23	128	131
209190	46.66	63.37	64.32	112	47	106.6	99.36	41.57	42.17	165	158.5	59.64	38	22	21	18	18	137	134
209288	43.66	53.49	58.25	98.07	42	92.87	89.53	42.61	40.33	143.9	146.8	59.42	38	20	20	18	18	143	139
209292	51.08	73.82	76.85	116.5	42	102.5	106.2	50.52	54.11	178.7	182.2	69.95	34	29	29	24	22	126	125
174117	49.59	73.56	75.21	139.1	55	116.8	120.3	49.25	52.75	191.9	190.8	76.84	40	NA	NA	NA	NA	NA	NA
210634	45.79	56.21	52.71	93.01	45	90.16	87.55	49.95	47.02	145.5	139.9	56.57	37	22	21	18	19	121	120
210412	53.5	64.36	63.73	NA	47	NA	NA	45	49.03	NA	NA	66.4	NA	NA	NA	NA	NA	NA	NA
197564	52.52	64.05	64.75	124.7	60	110.2	112.1	50.54	50.85	172.5	172.4	64.56	39	27	27	25	24	127	128
210882	57.34	57.05	61.2	121.5	46	106	106.1	46.39	46.77	161.6	161.4	67.39	37	26	25	21	20	143	137
211000	44.67	60.96	66.2	112.9	54	112.1	105.2	57.62	55.3	172.7	172.8	63.49	39	27	25	22	22	134	142
203841	47.02	62.39	61.47	124.6	49	113.2	110.5	51.22	52.41	171.6	171.8	68.21	39	23	23	21	20	131	128
211480	49.37	61.96	61.79	115.3	45	104.2	100.6	48.36	52.22	162	160.8	65.26	38	24	24	22	22	130	125
204240	56.17	71.94	70.38	NA	NA	NA	NA	48.63	48.63	NA	NA	67.25	NA	NA	NA	NA	NA	NA	NA
211628	54.3	64.31	64.11	NA	51	NA	NA	49.33	46.31	Na	NA	59.23	NA	NA	NA	NA	NA	NA	NA
211772	54.12	71.5	63.08	134.8	53	131.7	136.8	48.79	51.75	202.4	201.5	71.34	37	NA	NA	NA	NA	NA	NA
209166	49.51	56.9	57.3	119.2	55	110.1	110.1	46.96	48.79	163.7	163.7	64.92	40	23	25	22	23	141	149
212411	53.29	69.65	73.85	114.8	55	113.3	114.4	52.59	57.8	185	186.6	67.39	36	28	27	25	23	133	135
212992	49.39	59.31	57.63	112.8	53	109	108.4	48.03	49.18	163.9	164.6	65.04	38	24	24	20	21	127	122
213003	55.66	72.24	76.63	127.7	64	124.6	127.1	56.9	58.74	194.2	199.1	76.89	38	29	27	25	25	132	131
193954	49.42	68.08	67.65	132.4	53	136	129.6	47.82	50.93	195.9	191.4	67.55	33	NA	NA	NA	NA	123	124
212479	54.07	68.08	65.57	116.8	58	116.9	113.1	53.27	54.34	179.5	180	67.21	36	24	27	22	24	130	129
213200	40.78	50.93	49.98	89.41	40	93.25	91.69	42.78	45.43	141.6	137.9	55.64	36	22	23	19	19	126	127
211454	50.15	60.44	59.31	101.1	43	98.76	102.7	45.45	47.44	159.8	161	58.03	34	24	24	22	21	127	125
208061	50.17	61.62	64.73	130.3	52	118.6	117.2	46.09	46.36	179.5	176.3	74.44	38	28	25	22	21	128	130
213419	47.8	55.02	56.1	111.1	40	97.18	96.1	44.35	45.29	152.5	155.2	68.49	40	24	24	20	22	121	116
213625	45.07	59.44	58.14	NA	41	NA	NA	43.35	36.71	NA	NA	56.31	NA	NA	NA	NA	NA	135	132
196912	54.27	74.54	73.78	132.1	53	114.7	112.1	46.71	53.49	185.2	180.6	68.16	41	27	25	24	22	124	132
214153	50.15	64.88	63.16	128	55	114.3	117.5	49.81	50.16	178.7	182.3	69.96	37	NA	NA	NA	NA	127	132
181768	59.24	72.01	67.37	NA	NA	NA	NA	49.95	44.53	NA	NA	NA	NA	NA	NA	NA	NA	NA	NA
214645	58.01	75.47	80.68	130.1	54	128.1	123.1	56.07	56.07	199.9	199.3	74.44	36	27	26	26	26	120	130
214639	51.72	71.08	71.16	124.6	50	111.6	111.3	45.99	49.09	179.5	177.8	69	37	24	23	22	21	127	133
214700	47.25	60.55	57.63	125.6	59	100.9	104.2	49.37	56.42	158.5	160.3	68.54	41	26	NA	24	NA	130	128
214776	50.15	54.45	57.25	116.9	49	104.3	103.3	50.03	54.5	156	156.1	66.18	39	NA	NA	NA	NA	137	137
214944	44.84	54.52	57.97	112.1	49	99.84	97.48	43.15	41.02	155.2	155.2	66.56	39	23	23	21	20	135	130
214945	49.59	57.54	59.93	119.9	55	104.5	100.3	48.05	46.61	161.4	158.7	69.12	41	26	25	24	23	133	127
215132	50.08	57.22	53.92	114	48	101.8	100.4	47.27	44.89	161.2	160	61.4	37	23	26	21	21	130	121
215134	43.73	44.93	50.06	103.4	42	96.21	90.86	42.26	39.54	138.5	140.7	59.29	38	21	22	19	20	132	130
207411	47.02	62.55	58.15	114.4	50	109.8	106.6	49.49	52.29	168.7	161.8	68.18	37	25	26	23	23	122	126
215081	65.84	81.68	79.3	167	61	103.2	98.96	46.42	45.97	182.3	177.1	80.31	NA	NA	NA	NA	NA	NA	NA
215787	46.34	53.61	58.48	105.1	47	94.83	92.55	46.94	50.47	147.6	147.5	61.12	37	25	22	21	20	129	130
216091	48.58	62.16	65.02	106.1	45	107.9	106.6	45.98	48.52	167.3	166.2	59.43	35	NA	NA	NA	NA	NA	NA
216282	53.43	68.15	68.69	131.8	51	124.3	119.4	59.6	64.12	193.5	186.9	81.25	NA	28	28	24	25	128	129
216178	39.99	49.98	55.77	110.5	44	103.6	103.5	45.02	48.38	154.6	156.3	62.73	37	24	23	20	19	122	125
216546	43.32	44.71	46.31	100.3	40	87.48	87.39	45.83	43.81	133.8	132.1	55.63	39	22	22	21	21	130	126
216883	53.48	65.61	64.83	127.7	52	117.1	112.4	56.87	54.47	177.9	174.9	71.9	37	NA	27	NA	23	131	127
216962	43.63	60	55.56	109.5	46	100.7	101.2	45.27	41.99	158.2	153.7	64.83	36	NA	NA	NA	NA	NA	NA
217001	54.82	64.62	68.21	117.7	52	112.3	111.3	50.62	52.16	174.4	176.1	65.67	NA	26	26	24	24	129	127
214097	47.32	61.87	61.62	114.9	41	101.9	102.8	47.01	47.5	162.2	165.1	60.71	38	NA	NA	NA	NA	128	133
215951	41.61	58.27	56.45	105.8	48	102.2	102.4	43.37	44.8	157.9	155	59	NA	21	21	20	19	125	122
217171	40.87	50.39	48.35	97.32	38	92.16	92.41	41.05	44.07	139.5	139.4	60.13	37	21	20	18	18	131	124
217378	48.08	61.29	59.84	105.4	50	100.4	98.23	55.65	51.3	156.7	158.4	61.7	38	26	25	21	22	134	137
216283	49.37	53.48	57.03	110.5	53	104.2	103.5	44.77	45.69	159.6	160.7	65.96	39	21	23	20	20	143	138
218026	41.36	47.83	50.6	98.22	45	89.78	89.04	45.03	45.52	138.9	138.3	57.23	38	NA	NA	NA	NA	144	141
196973	30.69	40.6	41.45	69.9	32	69.93	66.48	30.58	31.66	108.4	107.8	30.69	35	17	16	13	14	140	138
218746	53.42	68.09	66.14	124.4	49	102.5	104.9	48.77	49.96	173.2	174.3	64.13	39	25	25	21	22	120	134
218787	40.98	56.83	56.12	101.1	48	96.58	94.31	42.93	45.43	151	147.7	60.32	36	23	22	20	20	133	129
215195	49.39	73.46	77.94	125.4	50	105.1	103.4	55.45	52.68	178.1	180.9	73.67	38	NA	NA	NA	NA	128	122
218690	44.03	58.54	54.21	101.1	44	100.4	100.9	58.54	54.21	158.6	153.2	62.47	37	23	22	20	20	120	119
214351	36.05	43.8	43.95	90.12	39	81.5	79.46	43.8	43.95	125.5	126.9	52.59	38	NA	NA	NA	na	130	128
218318	59.63	79.48	80.54	141	50	79.48	80.54	52.38	56.04	213.9	202.1	72.24	NA	26	25	22	21	149	142
219950	61.62	74.85	74.85	NA	59	NA	NA	57.89	56.99	NA	NA	74.47	NA	27	28	24	24	141	123
219751	57.21	71.08	69.31	129.3	48	118.8	116.1	49.42	47.6	187.4	185.2	70.56	36	25	25	24	23	132	125
220413	39.44	56.98	55.87	101.1	39	85.04	87.74	42.28	43.48	139.5	140.5	65.38	39	NA	NA	NA	NA	154	167
221042	43.46	61.03	59.63	124.6	48	109.6	109	52.7	56.86	168.2	164.7	64.88	38	26	26	22	22	139	131
221142	30.5	45.58	46.14	89.04	41	78.93	80.01	45.06	44.27	123.5	123.7	49.34	39	19	20	16	17	126	128
211271	54.21	75.13	76.15	120.9	47	109	108.4	48.11	50.54	186.4	181	71.34	35	NA	NA	NA	NA	124	125
221945	45.45	106.9	105.8	124.1	53	106.9	105.8	51.53	51.41	157.5	157.3	69.81	40	26	27	22	22	135	131
222275	45.08	53.46	49.2	111.4	46	107	103.9	47.52	45.97	156.2	148.2	60.94	36	24	23	22	20	145	137
222611	49.59	60.42	60.84	116.2	50	108.8	106.5	47.55	47.77	164.8	161.3	67.91	37	23	24	22	21	135	121
222980	39.72	55.86	52.91	119.3	46	101.5	103	48.66	47.6	157.1	147.3	64.79	40	NA	NA	NA	NA	138	125
223038	53.23	61.06	62.59	115.3	53	111.6	112.5	49.24	52.2	174.5	169.2	71.46	35	NA	NA	NA	NA	120	115
151486	50.33	62.41	65.81	137.5	51	121.2	118.9	51.54	51.82	184	181.2	71.03	38	NA	NA	NA	NA	NA	NA
172093	59.07	66.79	67.61	134.2	56	116.2	117.8	55.17	56.04	179.4	178.1	68.56	38	29	27	25	26	131	136
140612	52.45	74.09	80.05	157.5	66	124.7	112.8	52.88	53.02	200.2	186.8	85.12	Na	NA	NA	NA	NA	135	138
179067	52.55	60.78	60.92	110.8	52	110.1	113.3	50.18	51.57	165.1	167.8	62.71	35	25	24	21	21	134	122
171486	44.82	57.73	59.96	124	49	104.4	102.7	43.51	43.45	161.2	156.8	58.99	4023	24	19	19	126	123
B45	42.5	47	47	106	45.5	99	98	46	44.5	141	140	57.5	36	22	21.5	18	18	138	152
B55	40	47	47	115	45	94	93	44	44	135.5	134	53.5	39	22	21	17	17	140	155
IG16	56	65	64.5	111.5	42.5	92	95	50	51	147	151	59.5	34	25	26	19	19	N/A	N/A
K76	44	48.5	51	95	42	92	91	43	40	140	141	55	32	22	22	18	18.5	135	135
K46	41	51	52	92	39	88	87	43	42	134	134	54.5	32	20	21	17	17	128	139.5
IG76	44	60	60	108	45	107	106	49	44	155	155	59.5	31.5	24.5	25	21	21	121	123
C26	36	46	45	83	38	77	77	39	36	121	121	44.5	32	20	20	15	15	144.5	148.5
C36	32	43	44	81	38	78	77	40	36	118	118	44.5	33	20	20	15	14	130	138
C46	32.5	41	41	83	36	76	76	39	40	116	115	43	34	20	21	15	15	136	141
BX76	46	61	61	110	45	100	102	51	49	152	154	57.5	34	21	21	17	17	N/A	N/A
C66	35	48.5	48.5	89	38	79.5	79	37	37	124	122	47.5	34.5	21	20	15	15	152	142
C76	36	50	49	90	42	78	79	32	31	126	126	48	35	22	22	17	18	133	143.5
B53	54	60	60	113	51.5	105	105	47	50	155	155	58	33	24	23	22	22	145.5	143.5
B43	44	53.5	53.5	102	48.5	95	94.5	41	41	143	142	58	33	22	21	20	19	132	130.5
B13	42	53	52	105	47	140	139	39	40	141	138	58	36	20	19	18	18	133	133
GX25	51	67	67	108	57.5	100	99	44	43	156	155	58	33	24	24	17	16	N/A	N/A
A69	41	51	52	105	47	91	91	50	50	135	132	55	35	24	24	19	20	126	131.5
A59	38	51	54	93	47	146	146	47	49	140	145	53	30	24	24	19	19	124	132
A39	35	48	47	96	46	128	128	45	45	129	128	53	34	22	22	18	18	130	130
A19	43	50	53	90	43	89	89	42	40	130.5	132	50	30	22	21	18	17	133	135
KB67	35	44	48	89	42	85	86	43	41	126	130	50	33	20	20	16	16	131.5	135
KB87	45	45	45	106	48	98	99	46	44	142	144	57	33	22	21	19	19	128.5	132
KB117	36	40	40	70	35	66	65	29	30	102	102	38	30	20	20	16	18	133	135
B75	47	57	58	119	47	102	102	48	49	152	153	57	36	22	22	20	20	135	144
B25	44	49	50	107	45	94	92	41	41	138	135	54	35.5	22	21	18.5	16.5	133	130
B15	48	50	52	114	49	101	100	48	48	145	145	56	36	23	23	20	19	131	132
A15	49	52	54	N/A	42.5	N/A	N/A	46	46	N/A	N/A	51	N/A	22	21	19	19	135.5	146
A35	36	50	50	N/A	45	N/A	N/A	47.5	48	N/A	N/A	57.5	N/A	24	24	20	20	131	139
A45	42	51	55	N/A	47	N/A	N/A	47	48	N/A	N/A	55	N/A	23	23	20	20	142	135
A25	45	48	50	N/A	48	N/A	N/A	48	48	N/A	N/A	54	N/A	22.5	23	19	20	125	120
C16	35	48	49	91	44	130	131	41	42	130	130	49	33	21	22	17	17	134	148
C86	38	51	52	95	44	93	93	38	39	137.5	139	52	32	23	23	18	19	127	131
C45	39	53	51	106	47	97	97	46	48	141	141	53	35	21	21	20	20	131	132
B45	38	46	49	96	43	90	90	38	36	131	135	52	33	22	21	19	18	137.5	133
C75	41	56	55	116	53	97	99	45	45	147	148	53	37	21	22	19	20	131.5	137
C65	39	55	55	96	45	92	92	45	45	142	139	52	33	22	22	17	17	130	132
C15	39	54	54	103	47	93	91	45	43	141	143	52	35	23	23	19	20	143	132
C55	39	52	52	99	41	90	89	45	47	137	134	50	34	21	20	19	18	127	130
C25	36	50	50	95	47	90	90	41	43	135	135	52	34	21	20	19	18	136.5	130
H25	41	57	58	101	46	98	101	46	44	147	150	51	32.5	24	23	17	18	130	132
C2B29	50	58	56	106	47	103	105	48	48	156	156	54	35	24	24	23	23	142	132
C2B39	55	60	60	NA	47	N/A	N/A	50	51	N/A	N/A	59	~32	24	23	21	21	139	139
C2B19	50	60	60	120	46	107	108	48	48	159	159	53.5	36	25	24	22	22	142	146
C2B69	46	52	53	105	46	102	103	50	50	146	153	56	32	22	23	19	19	140	140
C2B49	44	51	51	105	50	98	98	43	43	144	143	55	33.5	23	23	19	20	132	130
DB89	50	58	59	121	51	106	107	50	50	157	156	60	35	24	24	21	21	133	131
K36	34	51	52	100	35	95	94	40	40	142	142	54	35	20	19	17	17	122	132
K16	42	54	55	97	43	93	93	42	42	145	142	53	33	22	21	19	18	135	131
K26	42	56	59	107.5	39	94	96	46	45	144	147	51	36	22	22	19	20	136	142
K56	35	51	51	100	39	92	91	39	39	135	135	54	36	20	19	17	17	125	131
BX46	49	63	63	115	44	101	101	46	46	155	153	58	35	22	22	19	19	130	132
BX56	47	60	60	117	43	110	108	51	51	161	158	63	35	24	24	20	20	135	130
E56	40	52	52	109	41	95	95	43	44	144	142	57	37	21	22	20	20	131	130
E26	37	45	47	96	41	90	90	43	43	128	129	55	34	20	20	18	18.5	133	135
E36	33	44	44	86	36	86	85	40	40	127	128	51	32	19	19	15	17	136	133.5
E46	38	49	47	102	41	93	92	45	45	137	135	56	35.5	N/A	N/A	N/A	N/A	N/A	N/A
E66	37	46	44	102	41	93	93	40	40	135	136	56	35	21	21	18	19	125.5	133
BX36	41	54	54	122	41	109	108	43	43	154	153	59.5	36	21	21	19	19	132	133
BX66	45	57	58	125	43	117	117	51	50	161	165	59.5	35	24	24	19.5	20	123	129.5
IG26	42	56	56	97	45	105	104	45	43	153	155	59	30.5	23	22	19.5	19	125	122
IG36	38	58	58	104.5	49	107	106	46	46	155	153	57	32	25.5	24	20	20	125.5	122
IG66	43	59	62	N/A	47	N/A	N/A	52	52	N/A	N/A	65	N/A	26	26	21	22	124.5	129.5
IG86	46	64	65	N/A	46	N/A	N/A	50	50	N/A	N/A	62	N/A	25	25	21.5	21.5	131.5	124
BX16	42	52	54	99	48	94	95	41	41	143	143	54	33.5	23	23	19	18	127	130.5
BX26	40	54.5	57	N/A	40	N/A	N/A	40	42	N/A	N/A	54	N/A	23	23	20	19.5	133	118
AB38	48	52	55	104	47	103	105	45	44	149	153	51	32	22	22	20	18	121	127
AB48	45	53	53	121	40	108	108	50	50	152	152	56	36.5	24	23	20	20	132	132
B10	39	54	56	94	42	99	101	43	44	150	150	56.5	30	24	22	18	18	133.5	131
GX15	41	56	57	106	45	102	103	45	45	147	148	53	33.5	22	22	18	17	132.5	131
GX25	41	57	58	103	41	101	100	42	41	147	146	54.5	33.5	22	22	17	18	130	123
GX35	41	55	56	94	40	96	95	42	42	145	143	53.5	31	21	21	17	18	131	132.5
GX45	45	60	60	106	43	104	102	44	44	157	152	57.5	33	24	23	19	18.5	123	125
GX55	38	51	52	94	40	96	97	40	41	140	141	55.5	31.5	21	21	16.5	17	126	126.5
GX65	43	56	58	NA	41	N/A	N/A	43	43	N/A	N/A	53.5	N/A	22.5	23	19	18.5	129	132
GX75	45.5	62	60	NA	42	N/A	N/A	48	49	N/A	N/A	55	N/A	23	23	19	19.5	126	133
GX85	44.5	61	62	98	40	105	104	46	45	156	157	56	30	24	24	19	19	125.5	132.5
GX96	42	55	59	106	44	104	104	42	48	151	154	54	33	23	22	18.5	18	135	132.5
AB12	43	57	55	91	40	95	92	41	42	145	142	53	31	21	22	16	17.5	147	142
AB70	47	60	62	113	41	101	102	49	48	153	152	54	34	22	22	18	18	146	139.5
AB60	45	62	62	109	35	102	100	46	45	158	156	53	33	24	24	21	21	140	137
AB20	43	55	57	98	38	93	95	45	45	139	140	49	32.5	23	22	18	18.5	132.5	133.5
AB40	41	57	57	99	37	93	94	44	46	142	142	53	33	22	22	20	20	140	142
AB50	47	58	59	110	38	108	108	50	50	160	158	57	37	22	22	19	19	135	134
AB32	44	61	59	N/A	40	N/A	N/A	45	46	N/A	N/A	56.5	N/A	24	24	19	19.5	136.5	142
B2F58	49	61	63.5	107	41	106	106	48	48	159	160	58	31.5	23	23	20	19	130	131.5
B2F78	46	59	59	118	42	105	106	46	45	155	156	61	35.5	24	24	20	20	143	140
HB48	46	54	55	115	47	100	102	48	48	148	147	58	35.5	23	23	19	19	136	135
HB58	45	50	52	108	40	100	99	43	45	143	144	58	34	21	21	18	17	139.5	135
IG46	40	57	59	N/A	41	N/A	N/A	47	48	N/A	N/A	56	N/A	24	24	20	20	124	127
HB88	44	55	56	111	46	104	105	48	47	153	152	56.5	33.5	25	25	20	21	141	133
E48	39	48	47	107	42	100	99	43	45	142	140	58	35	23	23	20	20	128	121
C18	35	45	46	97	40	85	85	39	40	125	125	57	36	22	21	17	17.5	131	136
C28	41	48	49	109	43	95	95	41	42	137	139	60	36	22	21	18	18	126	129.5
BB11	38	56	55	94	36	98	99	43	43	143	144	51.5	34	21	21	17	17	126.5	133.5
BB21	43	57	57	98	41	98	98	43	45	148	148	54	33	22.5	22	19	18	124	127.5
BB31	44	54	56	106	39	103	103	50	48	149	149	55	35	23	22	19.5	19.5	133	128
BB41	42	57	58	102	38	101	101	45	46	150	149	54.5	34.5	22	22	18	19	133.5	127.5
BB51	45	61	61	NA	34	N/A	N/A	48	48	N/A	N/A	53	N/A	22	22	19	19	135	138.5
BB61	48	58	60	98	41	101	101	47	48	151	151	55	32.5	22	22	20	20	122	126
DB12	48	60	61	112	43	110	109	48	46	161	162	59	34	22	22.5	19	19.5	137	132.5
DB22	44	58	63	112	40	105	107	46	45	157	160	55	34	24	23	21	21	137	143
DB32	50	61	61	NA	42	N/A	N/A	51	50	N/A	N/A	56.5	N/A	21.5	22.5	19	19	137	127.5
DB42	42	53	52	107	41	99	99	44	45	143	143	55	36	22	22	18.5	19	134	133
DB52	48	61	60	109	42	105	104	49	47	155	155	58	35.5	22	21.5	19	19	136.5	130.5
DB62	44	57	54	102	39	98	98	45	44	143	143	55	36	21.5	22	18.5	19	135	127
DB72	43	52	56	103	39	98	100	43	45	145	148	51	36	21	20	18	17	130	134
DB82	44	60	59	112.5	42	105	104	43	44	154	155	56	35	21	22	19	19	136	131.5
DB92	43	56	58	101	41	96	98	45	45	146	145	54	34.5	22	21	20	19	133.5	125
B72	44	51	52	110	40	100	100	44	42	146	146	54	36.5	23.5	24	20	19	134	141.5
C12	55	62	63	120	50	114	115	52	52	168	169	61.5	36	25.5	25.5	21	21	128	133
A15	45	55	55	96	36	88	87	46	45	141	138	48.5	36	23	22.5	19.5	19	137	130
A25	37	49	49	85	34	81	80	44	41	128	127	49	35	21.5	21	19	19	137	131
A35	44	55	55	105	37	92	92	43	43	144	144	52.5	38	22	21.5	19	19	145	142
A55	45	55	57	NA	35	N/A	N/A	42	43	N/A	N/A	49	N/A	23	24	21	21.5	131	132
C42	45	53	52	113	45	100	98	43	44	146	145	55	37	22	23	20	20	133	134
C72	48	57	56	107	39	103	104	46	46	150	152	56	34	23	23	19.5	20	128	121
C82	43	58	58	112	47	107	105	47	46	158	156	57.5	36	23.5	22.5	20.5	21	143	142
B12	44	48	50	104	42	105	105	49	48	147	148	58	35	20.5	23	19.5	21	142.5	130
B52	51	54	58	125	40	106	104	51	50	155	154	58	37.5	24	24	20	19	143	136
C52	43	55	54	110	44	103	101	47	48	148	148	57	36.5	24	24	20.5	21.5	130	120
AB22	46	57	58	106	39	107	108	48	50	158	156	54	34	24	23.5	20	19.5	134	138
CB10	39	54	54	102	41	102	102	40	41	147	148	56	35	24	23	20	20	129	130
CB20	41	51	50	97	40	99	100	42	41	142	141	56	34	22	21	19	19	130	128
CB30	49	62	61	110	42	109	108	44	44	160	158	58	34	23	22	21	20	127	126
CB40	41	56	57	104	42	105	105	47	46	153	151	58	34	24.5	24.5	22	22	129	120
CB50	45	55	55	96	40	98	98	44	46	146	146	56	33.5	23	23	19	19	130	121
CB60	37	49	50	79	39	80	80	45	46	123	123	45	32	23	22.5	19	19	135	130
A2B54	39	52	54	NA	40	N/A	N/A	44	44	N/A	N/A	56	N/A	22	22	19.5	20	130	135
A2B24	36	50	51	102	46	101	99	42	43	146	145	57	35	23.5	22.5	20.5	20	132	127
A2B44	40	47	49	104	39	99	97	42	40	140	139	55	36.5	21	21	18.5	18	128	124
A2B74	42	54	55	104	38	99	98	44	42	147	146	56	36	21.5	20.5	17.5	17	135	123
A2B34	40	51	52	101	40	99	98	42	42	146	145	57	35	21	21	18.5	18	134	124
A2B84	40	53	51	115	42	152	152	45	45	152	152	58	36.5	22	22	18	19	136	125
C91	43	49	50	98	40	94	91	42	41	137	135	52.5	36	21	22	18.5	17.5	131	128
C71	38	46	49	98	42	87	87	40	41	128	129	49	37.5	20.5	19.5	18	17	127	135
C51	43	51	50	97	38	95	94	40	40	138	137	55	34.5	23	23	18	18	133.5	128
C31	44	53	53	97	43	89	88	43	43	139	136	51	35	20	20	17	17.5	136	139
C21	43	51	52	91	40	95	95	44	42	142	141	49	33	22	21	17	18	134	126
C11	47	57	55	102	40	95	94	45	45	144	143	54	35	24	23.5	19	20	136	137
DB11	40	53	53	103	43	92	91	40	40	140	140	51	37	21	21	19	18.5	135	130
DB21	40	51	51	111	38	96	94	43	42	141	139	55	38	22.5	23	19.5	20	129	125
DB41	47	57	60	113	40	100	100	43	46	153	152	54	37	24.5	24	21	20	141	143
DB71	46	56	57	110	45	102	103	47	46	152	152	52	35	25	25	21.5	21	132	134
C62	47	53	52	NA	N/A	N/A	N/A	47	48	N/A	N/A	53	N/A	22	21.5	19	19	133	125
B32	42	48	49	102	44	92	92	42	40	136	139	51.5	37	21	21.5	17.5	18.5	143	136
B62	52	57	56	NA	47	N/A	N/A	48	48	N/A	N/A	54	N/A	24	25	21	21	143	145
B89	42	50	50	100	38	92	92	45	46	138	136	52	35.5	23	23	18.5	18.5	133	126
FX48	36	56	57	107	41	101	100	47	47	146	147	58	37.5	23	23	19	20	130	124
D2F28	40	51	51	101	36	92	92	44	41	137	136	52	37.5	21.5	22	18	18	128	130
D2F48	43	54	53	98	43	98	98	43	43	145	145	53	34	22	22	19	19	133	130
D2F58	38	47	49	91	37	90	89	41	41	131	130	51	34	22	21	17	17	132	120
D2F68	46	56	56	NA	45	N/A	N/A	45	46	N/A	N/A	53	N/A	23	23	19.5	19.5	126	132
D2F78	47	55	55	103	40	101	102	50	50	148	148	57.5	34	24	24	20	20	132	126
D2F88	48	58	57	105	51	102	103	49	49	153	153	56	34.5	24	23.5	21	20	125	124
HB18	45	55	56	116	50	105	105	49	49	153	154	57	36	25	23	21	21	133	131
HB28	45	52	54	105	48	100	102	50	50	144	147	58	34	24	23	20	20	137	128
AB28	43	52	52	109	35	98	98	45	46	143	143	53	38	23	23	19.5	20	129	131
AB68	42	52	50	116	41	104	105	43	45	150	151	54	38	24	24	20	21	134	124
AB18	45	54	55	112	37	102	104	43	44	150	152	52	37	23	22.5	19	19.5	121	121
AB58	43	53	55	113	42	103	104	47	49	152	152	58	37.5	24	23.5	19	19	134	131
AB78	48	52	54	110	47	99	99	48	45	146	146	54	37	24	24	20	20	136	142
FX58	44	61	60	115	50	104	103	50	50	154	152	58.5	38	25	25	21	21	130	130
FX68	39	56	55	114	47	99	99	45	43	146	146	56	36	21.5	22	18	17	133	129
FX78	41	58	58	101	47	102	101	49	47	150	147	55	35.5	23	22	20	19	132	128
HB98	45	52	55	107	43	99	100	47	46	147	146	53	36	22.5	22	19	19.5	126	124
C38	42	50	51	99	45	89	90	41	41	136	136	57	37	23	23	19	19	131	130
C48	39	50	50	106	41	91	93	45	45	136	138	53	38	23.5	23	18	19	130	127
C58	39	49	49	100	50	96	96	46	46	140	141	59	37	24	24	20	20.5	130	127
C68	43	51	51	109	48	97	98	47	47	144	145	60	36	23	24	19	20	131	124
C78	43	48	46	101	46	94	95	44	45	138	137	55	36	22.5	22.5	19	19	128	133
D2F38	40	51	52	108	38	98	99	45	45	144	144	54	38	24	23	20	20	128	125
B2F18	42	52	53	95	41	92	93	43	42	139	140	50	35	22	22	19	19	133	133
B2F28	44	56	56	93	40	94	96	42	42	143	143	52	34	21.5	21	18	19	128	131
B2F38	44	58	58	NA	44	N/A	N/A	44	44	N/A	N/A	52	N/A	23	22.5	18	18	125	130
B2F48	46	53	51	95	42	95	95	44	45	143	142	53.5	34	22	22.5	18	19	130	133
B2F68	50	62	63	104	41	100	99	47	46	156	153	56	34.5	25	24	20	20.5	132	130
B2F88	49	56	59	100	45	98	100	48	47	148	151	57.5	34.5	23.5	23	20	20	129	135
HB68	50	56	56	105	45	107	106	51	50	157	156	57.5	33.5	25.5	25	22	22	129	128
E18	42	52	50	100	45	93	93	45	45	141	138	55	36.5	23.5	23.5	20	20	134.5	137.5
E28	42	52	51	98	40	97	97	46	46	143	142	55	35	22.5	22.5	19	19	134	134.5
E38	40	50	48	96	41	92	91	44	43	135	134	51.5	35.5	22	21.5	18	18	145	146
E58	38	54	53	108	45	100	99	45	45	148	146	56	36	24.5	23	20	20	136	139.5
E68	45	55	53	110	45	97	97	45	46	148	144	57	38	23	23	19	19.5	148	146
E78	41	52	52	97	41	93	91	43	42	139	137	54	35	22	20	18.5	17	135	136
E88	45	57	57	107	48	110	109	48	47	151	150	55	36.5	24.5	24	20	20.5	136	137
I68	33	45	43	88	36	84	84	46	45	127	126	49	33.5	23	23	19	20	129	127
I98	41	56	55	100	42	90	90	44	42	141	140	51	36	23	22.5	19	19.5	137	134
I108	39	56	55	106	42	94	93	43	44	143	141	55	37	25	25	20	20	133	133
I38	36	49	50	92	35	85	86	42	42	128	129	50	36	21	21	16	17	136	134
AB11	41	51	52	90	37	90	90	44	44	135	137	50	33	21	21	17	18	134	133
AB21	43	58	58	103	43	99	99	44	44	150	150	51.5	35	24	24	20	21	131	130
AB31	48	61	65	107	42	105	106	48	49	162	163	54	34	24	24	20	21	136	137.5
AB41	48	64	65	104	41	98	99	46	48	155	156	56	35	24	24	20.5	20.5	136	133
AB51	48	58	57	102	43	97	97	48	48	148	148	56	35	23	22	21	20.5	130	137.5
AB61	52	62	61	106	39	100	98	48	47	152	152	52	35	23	23.5	20	21	140	133
AB71	51	63	65	112	43	107	105	52	50	166	165	57	34.5	24	24	22	23	145	140
AB81	49	66	64	105	43	104	102	50	48	160	159	55	34	24	24	20	21	129	134
AB91	47	56	56	103	40	96	96	45	44	145	145	53.5	36	22	22	19	19	136	132
KB57	44	53	53	NA	42	N/A	N/A	42	42	N/A	N/A	55	N/A	23	23	20	20	124	124
KB47	44	52	54	100	40	96	96	48	45	142	143	55	35	22	22	19.5	19	128	131
KB77	44	56	56	NA	39	N/A	N/A	45	45	N/A	N/A	54.5	N/A	23	23.5	20	20	130	130
KB27	41	48	48	95	40	93	92	43	43	136	135	54	35	22	21.5	19	19	130	128
KB37	42	52	52	101	40	94	95	43	44	139	139	55	36	23.5	23	20	20	128	127
KB97	47	57	56	103	38	98	98	44	44	146	146	54	35	23	23	20	21	125	124
KB107	48	61	60	NA	41	N/A	N/A	53	52	N/A	N/A	60	N/A	23	23	20	20.5	131	130
C2B59	43	58	58	100	36	95	94	43	43	143	142	52	36	23	22	19	19	132	130
C2B79	41	51	51	102	38	94	94	45	45	141	136	52.5	37	22.5	21	18.5	18	138	139
DB19	45	58	58	103	40	96	96	44	45	147	147	54.5	35	24	24	21	21	132	132
DB29	43	54	53	NA	37	N/A	N/A	43	45	N/A	N/A	52	N/A	24	23	20	20	128	124
DB49	46	54	52	98	38	99	98	43	44	145	143	52	34	24	24	21	21	130	134
DB59	42	55	53	100	39	95	94	44	45	140	138	50	36	22.5	22.5	18.5	18.5	130	133
DB69	40	51	51	95	38	92	92	42	42	135	136	49.5	34	21.5	21.5	18	19	129	129
DB79	45	52	54	103	38	95	96	45	46	137	140	51	36	23	22	20	19.5	137	147
DB99	49	58	59	103	42	102	101	49	50	150	153	56	34	25	25	21	21	138	139
B19	46	53	54	111	42	94	95	44	44	142	142	57.5	39	23.5	24	19.5	20	150	145
B29	42	53	52	111	39	95	96	44	43	143	143	53.5	39	23	23	19.5	19	143	149
B39	41	46	46	101	39	95	94	43	43	136	136	56	37	22	21	18	18	128	129
B59	45	57	56	111	43	108	108	50	49	155	157	61	36	25.5	25	21	21	134	135
B79	47	53	53	108	40	99	100	51	52	145	147	58	36	25	24	20.5	19	136	139
FX18	40	55	59	108	41	98	98	45	45	143	144	57	35	23	22	19.5	19	122	127
FX28	41	54	55	107	43	97	99	47	47	140	143	55.5	37	22	22	19	19	116	128
FX38	38	50	52	92	39	93	94	45	44	135	135	50.5	34	22	21	18.5	18	124	128
B20	51	58	58	NA	47	N/A	N/A	50	49	N/A	N/A	61	N/A	27	29	21	25	135	133
B49	38	50	49	96	40	96	97	43	43	139	140	54.5	34	24	23.5	19.5	19	131	132
B69	47	50	52	103	41	94	93	44	44	138	138	54.5	37	24	22.5	18	19	138	146
B73	47	58	60	NA	38	N/A	N/A	46	45	N/A	N/A	55	N/A	23	22	18	18	133	142
B23	37	50	49	88	35	84	83	36	37	129	129	49	35.5	20	20	16	17	127	135
B33	38	52	52	94	39	88	88	41	42	134	134	50	36	22	22	18	18.5	128	139
AB30	44	56	56	104	37	94	95	45	47	143	144	53	36.5	22	22.5	19	20	136.5	133
AB10	48	56	56	118	42	98	98	45	45	147	147	57	39	23	23	21	21	130	131
E45	47	59	58	101	38	90	88	47	45	144	140	53.5	38	N/A	N/A	N/A	N/A	N/A	N/A
E55	44	56	56	95	37	92	93	45	46	143	143	51	34	N/A	N/A	N/A	N/A	N/A	N/A
D15	42	57	57	112	42	95	95	46	45	147	147	55	38	25.5	25.5	21	20.5	135	138
D25	43	55	55	106	39	95	96	44	42	146	147	55.5	37	24	24	19	18.5	132	134
D35	38	51	51	NA	38	N/A	N/A	41	41	N/A	N/A	50	N/A	22.5	23	19	19.5	125	126
H45	54	67	67	108	40	96	95	46	46	155	153	55	37	N/A	N/A	N/A	N/A	N/A	N/A
B2B15	40	50	50	108	39	97	96	41	41	141	140	55	38.5	20	20	18	18	134.5	137
B2B75	40	49	50	110	38	100	100	43	43	145	145	55.5	39	23	22	19	19	131	130
B2B65	43	50	52	108	39	100	101	43	43	143	145	53	37	22	21.5	19	19	126	134
B2B55	41	53	55	108	41	102	103	46	46	150	151	56	36	23	22	20	20	133	139
B2B45	40	51	52	107	37	97	96	43	43	141	144	54	37	21	20	18	18	128	140
CB65	45	56	56	109	41	102	102	46	46	148	149	54	36	24	24	20	21	138	139
CB75	44	57	57	NA	41	N/A	N/A	49	49	N/A	N/A	55	N/A	23.5	23	20.5	20	134	145
