# Supplementary material for: Genetic mapping of principal components of canine pelvic morphology
Source: Canine Genet Epidemiol. 2017 Mar 24;4:4. doi: 10.1186/s40575-017-0043-7 (PMC5364603; doi:10.1186/s40575-017-0043-7)
Supplement: Supplementary file 2 — Excel file of the subset of 392 pelvic measurements used in this study. (XLSX 57 kb) [file 40575_2017_43_MOESM2_ESM.xlsx]

## Sheet: Sheet1
avgNA	dogID	breed	sex	Dysplatic	Pubis.to.Ischium	L.Ischium	R.Ischium	Span.of.Cranial.Ilium	Width.of.sacrum	L.Ilium	R.Ilium	L.Ischial.Tuberosity	R.Ischial.Tuberosity	L.Oscoxa	R.Oscoxa	Pelvic.Inlet.Diameter	Internal.Pelvic.Angle	PC1 values
113.5	PFZ10H11	collie	Male	Normal (>105)	41.29	56.8	46.21	100.4	48	98	94.43	42.44	46.99	149.5	144.3	56.8	33	-1.62555
108.5	63	labrador_retriever	Male	Normal (>105)	61.03	66.54	61.03	123.8	51	102.9	61.03	51.72	61.03	165.1	61.03	61.84	38	0.362467
102.5	PFZ43D11	english_springer_spaniel	Male	>95 & <105	47.99	58.09	53.95	86.58	42	81.8	81.43	41.24	42.41	137.8	135.9	53.64	34	-2.91787
75	PFZ23F01	golden_retriever	Female	Dysplatic (<95)	48.86	64.37	61.6	104.9	45	95.43	95.33	45.96	42.03	158.4	155.9	57.72	36	-0.223231
93	PFZ34A11	rottweiler	Male	Dysplatic (<95)	60.12	61.3	61.42	141.1	46	109.8	111.1	52.3	52.75	168.4	174	70.48	37	3.31105
86.5	PFZ13H07	labrador_retriever	Female	Dysplatic (<95)	34.56	44.84	40.75	94.09	34	81.35	79.16	39.18	34.91	119.7	120	51.08	38	-5.45334
102	PFZ43B03	german_shepherd_dog	Female	>95 & <105	50.2	65.83	65.78	118.4	52	114	108.5	45.59	51.61	177.1	175.5	69.95	36	2.75711
104.5	PFZ9C05	border_collie	Male	>95 & <105	47.02	57.27	53.4	90.13	46	92.73	90.11	44.55	44.35	149	149.4	54.9	31	-1.7542
87	PFZ9H01	newfoundland	Male	Dysplatic (<95)	53.76	76.37	80.86	147.4	58	124.5	116.3	57.34	50.15	200.4	187.8	69.18	38	6.11545
104.5	PFZ5E04	labrador_retriever	Female	>95 & <105	43.13	48.21	48.62	123	50	99.45	94.87	42.41	42.82	152.6	151.3	62.81	40	-0.701136
113.5	PFZ19G12	labrador_retriever	Female	Normal (>105)	49.37	56.1	57.79	124.7	50	100.7	95.92	49.59	49.56	155.2	150.5	62.69	39	0.827228
75	PFZ36F10	golden_retriever	Male	Dysplatic (<95)	49.02	56.42	54.41	122.3	48	104	98.91	53.18	43.84	156.1	151.7	58.68	36	0.416513
102.5	PFZ4G06	golden_retriever	Male	>95 & <105	49.42	73.76	79.56	106.6	53	104.5	111.6	54.16	58.89	177.9	182	66.65	32	3.65887
75	PFZ15B07	weimaraner	Male	Dysplatic (<95)	53.31	57.7	62.39	115.4	40	106.6	103.5	51.56	55.79	165.7	163.9	63.71	35	1.51108
103	PFZ5B02	labrador_retriever	Male	>95 & <105	44.14	49.25	50.52	120.2	40	101.6	99.92	43.2	49.95	151.9	152.2	58.29	40	-0.682249
90	PFZ9E03	newfoundland	Female	Dysplatic (<95)	52.64	67.15	65.04	125.2	50	112.4	113.4	55.61	55.83	180.6	179.4	65.54	38	3.71771
97.5	PFZ19B10	tibetan_spaniel	Male	>95 & <105	25.15	31.16	32.95	71.53	34	50.41	51.9	27.99	25.57	84.84	86.47	46.97	42	-10.3434
107	PFZ16H09	labrador_retriever	Female	Normal (>105)	46.91	54.26	55.58	117.3	54	100.6	105.3	50.5	50.88	158.5	163.2	70.33	40	1.49499
109	PFZ22E09	labrador_retriever	Female	Normal (>105)	46.34	57.03	62.28	110.5	56	109.6	103.4	46.34	49.21	163.2	166.2	70.56	40	1.74181
101.5	PFZ17D05	siberian_husky	Female	>95 & <105	43.99	59.02	56.27	130.9	52	109.4	110.5	42.41	43.57	169.5	168.6	70.53	40	1.6134
77	PFZ36E10	german_shepherd_dog	Male	Dysplatic (<95)	55.66	62.87	67.32	124.6	53	112.1	114.4	52.68	52.59	184.5	185.1	72.89	37	3.98888
104	PFZ17H10	labrador_retriever	Male	>95 & <105	42.42	51.66	59.74	111.5	45	105.9	100.3	45.92	44.19	160.8	160.4	64.25	37	0.0117927
106	PFZ14C08	flat-coated_retriever	Female	Normal (>105)	44.73	52.43	54.74	106.3	43	98	96.38	48.79	44.19	151.3	147.2	63.47	34	-0.853419
102.5	PFZ34B02	bernese_mountain_dog	Male	>95 & <105	55.64	74.85	74.7	127.8	44	104.7	103.5	52.59	44.19	184.3	185	74.64	37	3.57684
108.5	PFZ34F11	newfoundland	Female	Normal (>105)	51.04	58.62	57.25	132.5	54	117.6	118.4	47.12	44.19	174	175.5	63.01	34	2.31474
111.5	PFZ16C11	labrador_retriever	Female	Normal (>105)	44.77	49.91	46.61	118.6	46	91.8	97.52	46.29	44.19	139.2	146.5	63.71	41	-0.97876
111	PFZ17F10	labrador_retriever	Female	Normal (>105)	48.81	52.87	53.34	119.1	48	95.88	94.97	45.83	44.19	144.8	148.1	66.6	40	-0.216422
99	PFZ4F09	german_shepherd_dog	Female	>95 & <105	55.01	66.28	70.48	117.3	57	108.2	100.6	49.76	44.19	176.8	179.7	70.8	37	2.99573
106	PFZ15G09	rottweiler	Female	Normal (>105)	45.58	59.74	53.32	134.1	49	113.7	113.2	51.56	44.19	175.3	174.8	76.6	40	2.59642
100.5	PFZ13D10	havanese	Female	>95 & <105	23.12	27.54	28.68	59.73	24	60.08	58.83	26.63	44.19	86.93	87.71	43.48	35	-10.5561
102	PFZ7C02	alaskan_malamute	Female	>95 & <105	46.29	59.01	59.37	122.4	50	105.2	107.5	51.1	44.19	168.5	167.6	70.09	37	1.67311
103.5	PFZ7D02	newfoundland	Female	>95 & <105	52.51	63.49	61.38	128.7	58	116	114.5	54.99	44.19	175.2	180.1	78.83	37	3.81233
105.5	2165	labrador_retriever	Female	Normal (>105)	51.23	54.99	55.58	119.1	50	95.08	94.24	44.86	44.19	152.8	151.3	61.02	40	-0.00667147
104.5	PFZ9H08	border_collie	Female	>95 & <105	37.74	47.54	42	84.63	40	85.44	84.63	35.89	44.19	131	131.5	50.94	34	-4.48442
83	PFZ34C02	munsterlander_large	Female	Dysplatic (<95)	36.1	48.9	48.29	77.72	35	84.97	85.15	35.5	44.19	129.7	131	49.21	33	-4.79965
85	PFZ13C07	labrador_retriever	Female	Dysplatic (<95)	41.6	52.71	53.63	102.8	42	98.73	97.95	43.47	44.19	146.7	146	61.44	37	-1.37204
93.5	PFZ41D07	labrador_retriever	Female	Dysplatic (<95)	49.52	54.34	59.23	123.2	47	105.4	107.6	49.81	44.19	162.3	164	62.86	40	1.17962
104	PFZ41E07	rottweiler	Male	>95 & <105	55.66	67.92	64.15	123.1	47	116.3	115.2	52.29	44.19	172.7	173.6	69.24	35	2.92025
82.5	PFZ13D07	labrador_retriever	Female	Dysplatic (<95)	43.13	52.31	52.54	116	50	105.9	112.1	52.25	44.19	161.7	161.8	66.72	37	0.833995
107	PFZ22C06	labrador_retriever	Male	Normal (>105)	52.55	58.55	59.01	122.3	51	103.5	102.2	52.26	44.19	160.9	158.6	65.83	39	1.4986
88	PFZ13D11	dogue_de_bordeaux	Female	Dysplatic (<95)	67.39	78.22	81.37	136.4	53	113.9	115.2	55.85	44.19	194.6	196.2	72.24	37	5.80372
100.5	PFZ4E09	golden_retriever	Female	>95 & <105	50.45	62.73	60.29	119.2	49	104.5	109.2	47.18	44.19	167.3	169.4	63.51	36	1.4388
100.5	PFZ5E03	german_shepherd_dog	Female	>95 & <105	54.63	55.58	61.62	120.7	54	111	106.1	51.02	44.19	169.5	166.3	69.9	38	2.22499
102	PFZ41F07	newfoundland	Female	>95 & <105	49.39	57.78	62.2	125.5	47	113.9	106.6	50	44.19	165.6	168.6	64.33	39	1.75073
103.5	PFZ34G11	berger_picard	Male	>95 & <105	52.51	63.44	63.95	124.6	51	113.8	112.3	57.82	44.19	170.9	173.7	64.93	35	2.80149
107.5	PFZ20E03	labrador_retriever	Male	Normal (>105)	59.77	61.02	65.62	130.3	48	111.2	114.5	56.31	44.19	171.6	178.8	71.41	37	3.37684
98	PFZ41G07	labrador_retriever	Female	>95 & <105	43.91	52.27	51.79	105.8	42	93.26	97.32	44.9	44.19	149.1	150	57.29	37	-1.4177
92.5	PFZ35H03	german_shepherd_dog	Male	Dysplatic (<95)	58.77	67.61	70.74	115.2	46	102.3	103.4	46.55	44.19	169.9	180.5	65.84	33	2.02313
106.5	PFZ11H05	chesapeake_bay_retriever	Female	Normal (>105)	59.56	69.19	67.65	135.6	63	112.5	109.8	55.04	44.19	178	174.7	70.63	37	4.30515
97	PFZ11E10	bulldog_english	Male	>95 & <105	38.4	45.45	49.37	109.7	42	95.45	92.47	39.18	44.19	138	142.6	59.68	43	-2.16188
81	PFZ5C07	german_shepherd_dog	Male	Dysplatic (<95)	67.41	78.46	83.35	145	63	136.2	126.9	53.48	44.19	211.6	208.7	80.02	37	7.87883
101	PFZ41H07	german_shepherd_dog	Female	>95 & <105	62.15	69.05	65.27	141.2	53	112.8	116.6	54.77	44.19	186.4	185.9	74.44	40	4.73794
76	PFZ11A11	bloodhound	Male	Dysplatic (<95)	57.34	64.7	64.81	131.8	44	126.8	119.3	62.04	44.19	187.6	180.9	69.74	32	4.01852
90	PFZ15H01	weimaraner	Male	Dysplatic (<95)	52.5	60.86	58.48	124.6	56	113	116	62.06	44.19	175	171.6	72.2	34	3.28242
89	PFZ20D02	golden_retriever	Male	Dysplatic (<95)	54.07	62.73	68.24	134	53	117.3	112.4	55.48	44.19	177.9	179.7	67.41	37	3.5941
75	PFZ15D08	rottweiler	Male	Dysplatic (<95)	47.02	62.5	68.41	126.2	51	132.7	129.4	49.12	44.19	195.1	193.7	71.41	33	3.97285
83.5	PFZ9G04	golden_retriever	Female	Dysplatic (<95)	46.29	61.44	68.54	136.4	53	114.9	108.1	53.4	44.19	181.8	174.1	73.69	40	3.3739
99	PFZ36F12	labrador_retriever	Female	>95 & <105	48.25	50.53	55.55	118.4	44	88.1	91.43	50.25	44.19	144.3	146.5	60.01	41	-0.70108
107	PFZ34E03	munsterlander_small	Male	Normal (>105)	43.1	59.52	55.12	109.7	40	105.9	108.2	51.75	44.19	162.4	162.5	65.06	37	0.459366
101.5	PFZ36G10	golden_retriever	Female	>95 & <105	50.2	60.67	63.4	116.8	54	108.2	106.6	49.59	44.19	167.8	168	70.56	35	1.97234
95	PFZ44F02	saint_berNArd	Female	>95 & <105	62.73	67.77	68.85	128.5	50	110.5	109	58.48	44.19	182.3	178.9	74.46	37	4.11924
103.5	PFZ14B08	old_english_sheepdog	Female	>95 & <105	44.67	55.79	61.84	90.12	38	98.26	97.28	46.73	44.19	159.9	163	60.34	29	-1.06478
98.5	PFZ14A12	poodle	Male	>95 & <105	47.9	54.27	58.24	112.1	47	104.2	101.3	51.6	44.19	154.6	154.5	64.3	35	0.358349
104.5	PFZ4B10	labrador_retriever	Female	>95 & <105	47.8	56.45	60.82	119.1	48	107.8	105.2	50.2	44.19	164.7	166.4	65.04	37	1.24536
107.5	PFZ4H07	labrador_retriever	Male	Normal (>105)	44.73	61.32	62	114.4	54	106.1	106.6	48.36	44.19	166.2	167.7	66.21	39	1.54516
99	PFZ41C08	labrador_retriever	Male	>95 & <105	55.66	54.26	57.03	109.7	47	105.9	103.5	48.28	48.03	161.3	156.8	61.16	38	0.822025
85	PFZ14H10	old_english_sheepdog	Male	Dysplatic (<95)	48.59	58.73	61.39	115.2	39	103.5	102.8	51.1	50	164.8	165.8	67.39	32	0.941308
96	PFZ20G02	labrador_retriever	Female	>95 & <105	46.11	49.93	52.46	106.9	42	102.4	98.76	44.87	46.48	149.5	148.2	63.05	39	-0.746981
100.5	PFZ20H02	golden_retriever	Male	>95 & <105	47.1	52.93	58.62	110.7	44	107.4	107.9	51.1	49.85	161.8	164	65.44	35	0.892557
75	PFZ14E06	weimaraner	Female	Dysplatic (<95)	58.82	75.42	74.25	113.6	51	104.5	105.3	54.38	58.91	180.3	180.4	69.76	34	4.05243
107	PFZ41D08	labrador_retriever	Male	Normal (>105)	55.04	60.14	61.24	97.96	48	100.5	102.9	47.45	45.15	158.4	163.6	60.68	34	0.501826
115.5	PFZ15E06	labrador_retriever	Male	Normal (>105)	58.85	57.54	57.59	111.3	44	98.73	94.81	48.11	50.47	149	152.4	66.62	38	0.655648
99.5	PFZ4B11	golden_retriever	Male	>95 & <105	54.34	57.07	56.08	121.6	52	110.5	116	57.2	61.16	170.3	178.2	54.34	35	2.78744
75	PFZ16E06	great_pyrenees	Female	Dysplatic (<95)	60.36	76.07	77.54	120.7	42	116.8	116.2	54.57	56.29	195	194.7	66.85	34	4.78249
85.5	PFZ8C11	newfoundland	Female	Dysplatic (<95)	54.09	58.24	65.38	135.1	53	119.1	117.3	56.52	57.65	182.2	184	74.46	39	4.65009
97.5	PFZ35B05	newfoundland	Male	>95 & <105	57.02	82.15	82.97	127.7	55	121.8	121.1	54.93	59.66	205.8	205.6	71	35	6.63139
107	PFZ41G08	golden_retriever	Female	Normal (>105)	32.92	45.64	46.84	92.52	39	88.6	88.6	43.1	42.47	134.8	132.2	58.12	36	-3.60476
107	PFZ20A04	golden_retriever	Male	Normal (>105)	38.43	55.94	52.29	108.3	40	99.45	99.96	47.6	45.56	151.3	155.1	57.42	36	-1.05622
104	PFZ15F08	poodle	Male	>95 & <105	59.56	68.9	69.89	115.3	48	114.5	112.8	58.68	58.03	184.6	183.3	68.24	35	4.30976
103	PFZ9G11	belgian_malinois	Male	>95 & <105	45.47	50.81	49.81	95.68	41	97.32	94.84	49.84	46.77	148.2	144.4	59.6	35	-1.41192
109	PFZ15C07	australian_cattle_dog	Female	Normal (>105)	39.99	43.35	45.49	94.87	42	87.78	89.45	38.43	42.49	136.6	133.3	57.79	38	-3.38653
75	PFZ20H03	golden_retriever	Male	Dysplatic (<95)	35.26	49.81	52.85	111.5	47	96.84	88.63	48.72	47.67	145.8	145.3	58.12	38	-1.30965
75	PFZ9D07	golden_retriever	Male	Dysplatic (<95)	41.6	56.86	60.27	102.7	43	90.12	89.36	44.86	47.88	147.4	148.4	61.12	41	-0.946485
105	PFZ42A07	saluki	Female	>95 & <105	42.32	63.3	60.1	116	50	109.1	108.9	51.17	51.74	167.9	164.5	66.9	36	1.79635
102	PFZ34H03	nova_scotia_duck_tolling_retriever	Female	>95 & <105	39.97	44.11	47.43	94.89	42	89.45	86.32	40.28	38.59	133.2	135.7	60.34	37	-3.37672
105.5	PFZ34A04	nova_scotia_duck_tolling_retriever	Female	Normal (>105)	36.05	47.52	44.17	96.43	45	89.04	86.25	40.28	44.36	136.5	130.3	51.29	40	-3.36629
100.5	PFZ11F12	australian_shepherd	Male	>95 & <105	44.69	51.13	51.29	104.3	45	97.37	97.16	49.86	53.49	145.5	151	64.27	36	-0.424021
105	PFZ17A10	labrador_retriever	Male	>95 & <105	49.45	54.13	53.21	119.6	49	106.3	100.5	49.8	49.93	154.9	153.9	67.03	39	0.940567
87.5	PFZ13E07	labrador_retriever	Male	Dysplatic (<95)	51.2	49.27	51.59	101.7	39	93.58	92.82	46.38	47.83	146.5	141.3	56	36	-1.56251
80.5	PFZ13A08	labrador_retriever	Male	Dysplatic (<95)	41.55	60.81	59.09	133.1	53	99.39	110.7	51.49	49.66	166.1	170.9	64.79	42	2.09287
112	PFZ17H12	labrador_retriever	Male	Normal (>105)	45.45	55.33	55.02	115.2	43	106.6	105.2	50.54	54.04	160.2	157.7	63.49	38	0.845269
96.5	PFZ35D05	labrador_retriever	Male	>95 & <105	51.74	65.18	66.86	135.7	60	118.6	118.3	56.75	55.85	185.1	185.1	72.09	38	5.01417
109	PFZ8H06	labrador_retriever	Male	Normal (>105)	52.15	63.45	65.74	117.7	48	107.1	100.2	45.83	48.05	169.3	164.3	69.78	38	1.86065
103	PFZ18B03	labrador_retriever	Female	>95 & <105	39.26	50.79	50.69	94.06	48	96.21	97.06	42.11	46.9	152	149.4	61.83	35	-1.50652
108.5	PFZ8D01	border_collie	Female	Normal (>105)	37.74	41.42	44.38	93.69	35	86.56	85.82	41.36	42.6	126.3	128.8	51.86	37	-4.342
100	PFZ8A07	border_collie	Female	>95 & <105	43.21	50.17	53.4	91.89	42	89.61	85.42	44.97	44.35	138.4	137.4	55.77	35	-2.58615
76.5	PFZ8A06	border_collie	Male	Dysplatic (<95)	43.88	54.04	52.29	96.5	43	100.9	95.92	51.34	48.46	152	150.6	56.44	35	-0.89357
83.5	PFZ22A07	boerboel	Female	Dysplatic (<95)	54.36	63.43	63.96	128.6	57	112.6	110.5	59.17	57.4	179.5	178.3	73.51	39	4.47142
97.5	PFZ14A08	brittany	Male	>95 & <105	47.25	57.11	55.09	106.9	40	96.92	97.96	46.22	44.87	151.9	152.4	60.87	34	-0.793611
94.5	PFZ15E02	brittany	Male	Dysplatic (<95)	48.04	52.28	57.25	103.2	35	95.38	90.37	44.34	41.59	152.7	151.5	55.27	35	-1.74548
82.5	PFZ5F06	german_shepherd_dog	Female	Dysplatic (<95)	47.25	63.72	61.06	117	50	109.7	107.6	46.26	51.08	171.4	172.4	69	37	2.06349
93	PFZ8G08	german_shepherd_dog	Male	Dysplatic (<95)	57.38	70.21	69.49	131.4	54	118.3	116.1	55.49	59.56	183.7	180.7	73.98	37	5.13763
75	PFZ8D09	german_shepherd_dog	Female	Dysplatic (<95)	51.76	66.92	60.63	115.4	56	114.8	109.2	51.98	51.25	178.8	183.5	71.61	35	3.29864
104	PFZ35C06	german_shepherd_dog	Female	>95 & <105	57.21	61.02	66.09	119.9	52	104.2	102.8	50.42	46.96	166.2	169.4	66.33	38	2.27483
102.5	PFZ35F06	german_shepherd_dog	Male	>95 & <105	53.86	68.06	66.34	127.4	55	117.8	121.9	53.2	54.91	186.5	187.5	68.37	36	4.48858
95.5	PFZ35G06	german_shepherd_dog	Male	>95 & <105	48.5	64.94	61.05	116.1	52	109.7	111.3	60.49	57.78	179.6	174.1	64.37	34	3.16712
98	PFZ8B07	golden_retriever	Female	>95 & <105	41.19	57.21	59.16	119.4	54	104.3	101.6	48.34	46.96	159.3	158.6	64.14	39	0.919785
102	PFZ36C11	golden_retriever	Female	>95 & <105	45.74	52.97	53.07	118.2	48	109.8	111.5	51.16	53.63	163	166.1	66.39	36	1.4118
99	PFZ36F11	golden_retriever	Male	>95 & <105	48.98	51.01	55.29	117.5	47	104.2	105.2	51.78	48.84	158.3	156	62.7	38	0.754775
80.5	PFZ8E10	golden_retriever	Male	Dysplatic (<95)	47.33	63.15	62.58	120.1	45	111.2	108.6	52.25	53.82	167.7	170.1	62.6	34	1.97587
110	PFZ8C06	golden_retriever	Female	Normal (>105)	40.86	52.52	49.44	101.7	41	95.64	93.52	45.72	47.86	144.4	142.4	62.27	35	-1.64715
103	PFZ36B12	golden_retriever	Female	>95 & <105	49.52	57.54	58.15	123.4	50	110.4	108.2	48.72	49.07	167.7	170.5	69.85	37	1.99104
96.5	PFZ22B07	golden_retriever	Male	>95 & <105	48.98	56.35	57.8	122	43	106.7	110	52.16	54.32	167.7	163.7	61.49	38	1.58692
107	PFZ13E12	rhodesian_ridgeback	Male	Normal (>105)	58.65	62.16	64.05	129.5	62	114.5	114.6	58.94	58.23	178.6	176.3	74.52	37	4.90224
101.5	4032	labrador_retriever	Female	>95 & <105	53.98	56.29	57.07	116	53	100.4	98.35	43.73	44.55	152.2	155.6	60.84	40	0.481555
105.5	PFZ4H08	labrador_retriever	Male	Normal (>105)	48.61	58.56	57.27	122.4	44	105.4	106	45.59	49.47	160	160.9	65.99	39	1.05755
102.5	PFZ19G01	yorkshire_terrier	Male	>95 & <105	30.04	38.39	37.13	65.99	34	63.89	67.08	30.54	29.52	103.9	103.4	48.28	35	-8.60294
76	4105	labrador_retriever	Female	Dysplatic (<95)	47.07	55.72	58.85	115.8	51	95.36	93.72	48.28	46.13	154.8	153.7	64.43	40	0.376071
87.5	PFZ5B05	german_shepherd_dog	Male	Dysplatic (<95)	38.68	60.17	59.87	103	53	90.09	90.12	43.2	51.5	148.9	152.9	58.13	38	-0.589734
103	PFZ5D05	labrador_retriever	Male	>95 & <105	44.18	55.71	54.16	99.58	39	95.56	96.42	44.23	45.63	153	152	56.22	37	-1.34992
95.5	PFZ36E12	golden_retriever	Female	>95 & <105	46.38	59.9	59.88	105.9	43	99.39	101.5	48.22	50.44	160	158.3	63.15	35	0.34885
92.5	PFZ9F09	golden_retriever	Female	Dysplatic (<95)	44.69	50.25	54.25	105.1	44	94.14	92.58	46.94	46.96	147.8	145.1	66.62	37	-0.920834
109	PFZ4E08	labrador_retriever	Female	Normal (>105)	47.01	52.2	55.65	110.5	43	91.3	88.58	44.36	43.54	147.3	142	61.92	41	-1.15319
75	PFZ15F07	rottweiler	Male	Dysplatic (<95)	54.93	60.77	73.07	148.1	53	119.9	109	50.7	48.99	179.9	183.2	74.71	41	4.47817
100	PFZ4F01	labrador_retriever	Female	>95 & <105	54	66.68	67.21	120.1	48	101.7	99.56	47.58	44.37	163.9	162.9	62.04	38	1.52811
102	PFZ20C02	labrador_retriever	Female	>95 & <105	48.38	52.82	52.97	109.6	46	82.61	82.93	43.63	44.41	134.5	134	56.7	41	-1.90419
102	PFZ13H10	irish_setter	Male	>95 & <105	64.29	74.07	75.59	139.4	59	123.9	125.8	53.54	56.12	198.4	202.9	77.12	38	6.93475
106.5	PFZ17C10	belgian_sheepdog	Female	Normal (>105)	47.04	56.08	56.02	108.2	45	96.15	95.45	45.21	43.03	149.9	151.3	59.6	36	-0.792473
93	PFZ5H05	german_shepherd_dog	Male	Dysplatic (<95)	57.11	73.19	67.29	127.1	47	114.8	116	49.63	50.5	184.8	186.2	68.22	37	3.89247
108.5	PFZ9G12	leonberger	Male	Normal (>105)	63.59	77.36	77.54	152.9	60	133.2	134.1	61.68	59.68	210	210.6	80.57	38	8.78526
97.5	PFZ9C10	golden_retriever	Female	>95 & <105	49.31	57.57	55.76	116.9	50	99.59	99.75	49.14	48.68	158.7	156.3	67.28	38	0.922719
104	PFZ14F12	labrador_retriever	Female	>95 & <105	48.89	51.55	59.5	110	43	102.7	96.32	45.77	44.86	159	153.6	62.93	36	-0.219218
78	PFZ8E11	rottweiler	Female	Dysplatic (<95)	57.93	66.91	69.05	140.3	53	125.5	122.1	56.28	55.13	194.2	188.4	77.22	38	5.76547
87.5	PFZ8H02	newfoundland	Male	Dysplatic (<95)	56	74.51	76.24	152.8	54	114.1	117.1	60.9	59.25	196	198	81.57	42	6.99336
90	PFZ4H06	labrador_retriever	Female	Dysplatic (<95)	40.84	47.83	46.6	100	37	92.87	92.1	42.6	45.85	139.1	136.4	60.03	38	-2.57099
99.5	PFZ20D03	great_dane	Female	>95 & <105	65.59	90.03	85.73	152.8	63	137.3	134.4	63.27	68.31	232.7	226.7	85.66	38	11.0261
115.5	PFZ20E02	great_dane	Female	Normal (>105)	64.65	85.69	83.13	147.5	58	134.8	122.9	66.94	59.88	214.8	199.4	77.49	39	8.97703
112	PFZ11D11	chesapeake_bay_retriever	Male	Normal (>105)	57.25	63.2	65.96	123.2	60	110.5	107.5	52.59	56.46	171.7	169.3	71.32	38	3.79256
103.5	PFZ34E04	nova_scotia_duck_tolling_retriever	Male	>95 & <105	40.03	46.56	45.11	96.54	49	92.08	94.11	42.75	44.16	137.9	139.1	61.24	37	-2.27887
107	PFZ15E04	cocker_spaniel	Female	Normal (>105)	27.9	38.69	37.6	70.43	35	67.6	66.82	31	32.88	102.8	101.5	45.71	37	-8.34025
85	PFZ15F05	english_setter	Female	Dysplatic (<95)	51.5	61.46	59.79	98.16	40	84.24	78.94	43.05	43.46	143	139.1	61.3	37	-1.65755
109.5	PFZ11B05	german_shorthaired_pointer	Male	Normal (>105)	53.43	57.99	61.79	101.1	48	114.5	113.7	46.75	46.77	171.8	174.4	62.73	32	1.42786
102.5	PFZ15E12	irish_setter	Male	Normal (>105)	52.5	63.49	65.91	130.9	54	113.7	117.2	51.91	54.72	178	180.5	67.55	37	3.7931
108	PFZ17A01	labrador_retriever	Male	Normal (>105)	50.16	61.02	59.97	112.1	52	95.59	101.9	49.42	51.52	157.8	157.7	63.55	39	1.19756
75	PFZ21G06	golden_retriever	Male	Dysplatic (<95)	52.37	67.48	68.78	107.1	46	104.3	98.68	50.55	50.84	170.1	171.4	62.61	34	1.75627
96.5	PFZ20G01	golden_retriever	Male	>95 & <105	45.83	66.58	70.92	124.6	58	113.8	108.5	64.33	62.67	177.8	178.6	71.68	38	4.76214
98.5	PFZ21E08	newfoundland	Male	>95 & <105	55.37	71.54	78.69	136.9	55	129.3	128.6	56.85	58.62	203.9	203.3	76.98	38	6.93256
104	PFZ5H07	german_shepherd_dog	Female	>95 & <105	59.57	67.48	74.38	125.4	51	105.8	104.6	45.02	74.38	173.7	174.1	72.2	38	4.34772
86	PFZ9D08	newfoundland	Male	Dysplatic (<95)	52.55	68.9	63.67	136.7	60	127.7	130.4	55.21	59.4	194.5	194.3	70.53	37	5.84472
75	PFZ21G07	saint_berNArd	Female	Dysplatic (<95)	55.66	77.39	78.24	138.3	65	112.9	116.8	56.52	62.08	188	190.7	75.29	39	6.58629
98	PFZ14H03	lhasa_apso	Female	>95 & <105	25.75	34.3	40.21	59	27	57.93	53.11	22.12	24.2	90.19	90.73	39.52	35	-11.0805
102.5	PFZ4A12	german_shepherd_dog	Male	>95 & <105	54.87	68.85	69	120.8	52	115	113.6	45.21	45.29	181	184.2	65.16	36	3.05361
105	PFZ4G08	labrador_retriever	Male	>95 & <105	54.07	70.13	74.5	132.4	56	115.3	110.3	50.35	51.79	179.9	179.6	75.29	40	4.5617
95	PFZ21D06	labrador_retriever	Male	>95 & <105	47.01	59.11	61.47	123.8	49	109.3	107.4	52.59	57.12	167.2	168.3	67.5	38	2.43284
105	PFZ4G11	labrador_retriever	Male	>95 & <105	48.79	59.7	57.97	119.9	44	105.8	102.6	49.46	48.76	160.7	155.8	61.53	38	0.896209
75	PFZ9F10	golden_retriever	Male	Dysplatic (<95)	33.84	48.71	47.82	99.5	39	102	94.82	40.9	41.08	150.6	144.2	54.09	35	-2.76605
104.5	PFZ41G09	labrador_retriever	Male	>95 & <105	40.75	57.2	56.45	115.3	49	96.54	97.18	46.3	48.03	149.7	148.4	62.71	39	-0.171014
107	PFZ35B11	labrador_retriever	Male	Normal (>105)	54.85	63.01	66.33	117.6	48	109.8	105.9	49.86	52.68	170.2	167.5	64.43	39	2.47317
97.5	PFZ15G08	labrador_retriever	Male	>95 & <105	50.17	61.79	58.24	115.4	53	104.2	104.6	50.93	52.22	162.2	158.3	65.88	39	1.80767
105	PFZ11D04	german_shorthaired_pointer	Female	>95 & <105	52.29	65.28	63.84	107.9	50	98.05	95.71	44.23	47.07	160.6	161.3	63.13	36	0.806143
104.5	PFZ5A08	golden_retriever	Male	>95 & <105	56.5	70.23	70.63	128.7	48	119.2	118.3	58.79	56.58	184.9	179.6	74.51	37	4.9608
79	PFZ21B06	golden_retriever	Female	Dysplatic (<95)	46.3	55.65	55.13	109.9	46	103.4	105.2	55.62	49.96	158.3	154	64.75	36	0.786177
82	PFZ9F03	golden_retriever	Female	Dysplatic (<95)	39.99	52.65	56.3	109.1	41	108.9	94.19	40.17	41.29	158.3	151.8	59.9	36	-1.22972
102	PFZ16F11	dalmatian	Male	>95 & <105	47.04	54.4	54.4	112.1	53	112.1	110.5	47.49	50.31	164	164.8	63.64	35	1.19547
110	PFZ5A07	labrador_retriever	Male	Normal (>105)	46.66	63.37	64.32	112	47	106.6	99.36	41.57	42.17	165	158.5	59.64	38	0.406844
103	PFZ4C07	labrador_retriever	Female	>95 & <105	43.66	53.49	58.25	98.07	42	92.87	89.53	42.61	40.33	143.9	146.8	59.42	38	-1.817
75	PFZ41H09	german_shepherd_dog	Male	Dysplatic (<95)	51.08	73.82	76.85	116.5	42	102.5	106.2	50.52	54.11	178.7	182.2	69.95	34	3.04021
90	PFZ35C11	newfoundland	Male	Dysplatic (<95)	49.59	73.56	75.21	139.1	55	116.8	120.3	49.25	52.75	191.9	190.8	76.84	40	5.28132
96	PFZ21F08	labrador_retriever	Female	>95 & <105	45.79	56.21	52.71	93.01	45	90.16	87.55	49.95	47.02	145.5	139.9	56.57	37	-1.47241
98	PFZ35E11	newfoundland	Female	>95 & <105	52.52	64.05	64.75	124.7	60	110.2	112.1	50.54	50.85	172.5	172.4	64.56	39	3.22354
101	PFZ4F12	labrador_retriever	Male	>95 & <105	57.34	57.05	61.2	121.5	46	106	106.1	46.39	46.77	161.6	161.4	67.39	37	1.48652
89	PFZ9A07	newfoundland	Male	Dysplatic (<95)	44.67	60.96	66.2	112.9	54	112.1	105.2	57.62	55.3	172.7	172.8	63.49	39	2.77477
100.5	PFZ9C11	alaskan_malamute	Female	>95 & <105	47.02	62.39	61.47	124.6	49	113.2	110.5	51.22	52.41	171.6	171.8	68.21	39	2.63255
103	PFZ11A09	chesapeake_bay_retriever	Female	>95 & <105	49.37	61.96	61.79	115.3	45	104.2	100.6	48.36	52.22	162	160.8	65.26	38	1.31572
75	PFZ21D07	newfoundland	Male	Dysplatic (<95)	54.12	71.5	63.08	134.8	53	131.7	136.8	48.79	51.75	202.4	201.5	71.34	37	5.49259
99.5	PFZ5A01	labrador_retriever	Female	>95 & <105	49.51	56.9	57.3	119.2	55	110.1	110.1	46.96	48.79	163.7	163.7	64.92	40	1.77461
111.5	PFZ41E10	newfoundland	Male	Normal (>105)	53.29	69.65	73.85	114.8	55	113.3	114.4	52.59	57.8	185	186.6	67.39	36	4.25624
104	PFZ5B01	labrador_retriever	Female	>95 & <105	49.39	59.31	57.63	112.8	53	109	108.4	48.03	49.18	163.9	164.6	65.04	38	1.59437
75	PFZ22B09	saint_berNArd	Female	Dysplatic (<95)	55.66	72.24	76.63	127.7	64	124.6	127.1	56.9	58.74	194.2	199.1	76.89	38	6.73126
76.5	PFZ15H09	poodle	Male	Dysplatic (<95)	49.42	68.08	67.65	132.4	53	136	129.6	47.82	50.93	195.9	191.4	67.55	33	4.58628
100	PFZ16E03	spinone_italiano	Male	>95 & <105	54.07	68.08	65.57	116.8	58	116.9	113.1	53.27	54.34	179.5	180	67.21	36	3.87344
104.5	PFZ15C02	australian_shepherd	Male	>95 & <105	40.78	50.93	49.98	89.41	40	93.25	91.69	42.78	45.43	141.6	137.9	55.64	36	-2.64059
104.5	PFZ5D01	labrador_retriever	Male	>95 & <105	50.15	60.44	59.31	101.1	43	98.76	102.7	45.45	47.44	159.8	161	58.03	34	-0.0465239
112	PFZ15H08	rottweiler	Male	Normal (>105)	50.17	61.62	64.73	130.3	52	118.6	117.2	46.09	46.36	179.5	176.3	74.44	38	3.21613
106.5	PFZ16D11	labrador_retriever	Female	Normal (>105)	47.8	55.02	56.1	111.1	40	97.18	96.1	44.35	45.29	152.5	155.2	68.49	40	-0.25822
92.5	PFZ41B11	german_shepherd_dog	Female	Dysplatic (<95)	54.27	74.54	73.78	132.1	53	114.7	112.1	46.71	53.49	185.2	180.6	68.16	41	4.36136
77.5	PFZ16H02	great_pyrenees	Female	Dysplatic (<95)	50.15	64.88	63.16	128	55	114.3	117.5	49.81	50.16	178.7	182.3	69.96	37	3.4824
104.5	PFZ41C11	german_shepherd_dog	Male	>95 & <105	58.01	75.47	80.68	130.1	54	128.1	123.1	56.07	56.07	199.9	199.3	74.44	36	6.44991
95	PFZ5E01	german_shepherd_dog	Female	Dysplatic (<95)	51.72	71.08	71.16	124.6	50	111.6	111.3	45.99	49.09	179.5	177.8	69	37	3.20073
89.5	PFZ41F11	labrador_retriever	Male	Dysplatic (<95)	50.15	54.45	57.25	116.9	49	104.3	103.3	50.03	54.5	156	156.1	66.18	39	1.30479
102.5	PFZ22E07	labrador_retriever	Female	>95 & <105	44.84	54.52	57.97	112.1	49	99.84	97.48	43.15	41.02	155.2	155.2	66.56	39	-0.1614
103	PFZ16H10	labrador_retriever	Female	>95 & <105	49.59	57.54	59.93	119.9	55	104.5	100.3	48.05	46.61	161.4	158.7	69.12	41	1.58545
108	PFZ22A09	labrador_retriever	Male	Normal (>105)	50.08	57.22	53.92	114	48	101.8	100.4	47.27	44.89	161.2	160	61.4	37	0.386787
104.5	PFZ19H10	labrador_retriever	Female	>95 & <105	43.73	44.93	50.06	103.4	42	96.21	90.86	42.26	39.54	138.5	140.7	59.29	38	-2.38141
101	PFZ41H11	golden_retriever	Male	>95 & <105	47.02	62.55	58.15	114.4	50	109.8	106.6	49.49	52.29	168.7	161.8	68.18	37	1.82802
108	PFZ20F03	labrador_retriever	Female	Normal (>105)	46.34	53.61	58.48	105.1	47	94.83	92.55	46.94	50.47	147.6	147.5	61.12	37	-0.481895
90.5	PFZ8E03	golden_retriever	Female	Dysplatic (<95)	48.58	62.16	65.02	106.1	45	107.9	106.6	45.98	48.52	167.3	166.2	59.43	35	0.981469
94.5	PFZ34B07	golden_retriever	Female	Dysplatic (<95)	39.99	49.98	55.77	110.5	44	103.6	103.5	45.02	48.38	154.6	156.3	62.73	37	-0.387714
87	PFZ15H05	australian_shepherd	Male	Dysplatic (<95)	43.32	44.71	46.31	100.3	40	87.48	87.39	45.83	43.81	133.8	132.1	55.63	39	-2.88763
102	PFZ44A09	german_shepherd_dog	Male	>95 & <105	53.48	65.61	64.83	127.7	52	117.1	112.4	56.87	54.47	177.9	174.9	71.9	37	3.99754
75.5	PFZ38F01	golden_retriever	Female	Dysplatic (<95)	43.63	60	55.56	109.5	46	100.7	101.2	45.27	41.99	158.2	153.7	64.83	36	-0.191589
75	PFZ14F05	staffordshire_bull_terrier	Male	Dysplatic (<95)	47.32	61.87	61.62	114.9	41	101.9	102.8	47.01	47.5	162.2	165.1	60.71	38	0.673938
97	PFZ34H06	stabyhoun	Female	>95 & <105	40.87	50.39	48.35	97.32	38	92.16	92.41	41.05	44.07	139.5	139.4	60.13	37	-2.59112
88	PFZ15F02	cane_corso	Male	Dysplatic (<95)	48.08	61.29	59.84	105.4	50	100.4	98.23	55.65	51.3	156.7	158.4	61.7	38	1.11359
104.5	PFZ38H03	labrador_retriever	Male	>95 & <105	49.37	53.48	57.03	110.5	53	104.2	103.5	44.77	45.69	159.6	160.7	65.96	39	0.743996
101	PFZ17D11	border_collie	Female	>95 & <105	41.36	47.83	50.6	98.22	45	89.78	89.04	45.03	45.52	138.9	138.3	57.23	38	-2.23767
101.5	PFZ17D01	pyrenean_shepherd	Male	>95 & <105	30.69	40.6	41.45	69.9	32	69.93	66.48	30.58	31.66	108.4	107.8	30.69	35	-8.65326
103	PFZ38F03	labrador_retriever	Female	>95 & <105	53.42	68.09	66.14	124.4	49	102.5	104.9	48.77	49.96	173.2	174.3	64.13	39	2.52987
88	PFZ18C01	labrador_retriever	Male	Dysplatic (<95)	40.98	56.83	56.12	101.1	48	96.58	94.31	42.93	45.43	151	147.7	60.32	36	-1.05705
75	PFZ22H06	german_shepherd_dog	Male	Dysplatic (<95)	49.39	73.46	77.94	125.4	50	105.1	103.4	55.45	52.68	178.1	180.9	73.67	38	3.95499
86.5	PFZ20G03	german_shepherd_dog	Male	Dysplatic (<95)	44.03	58.54	54.21	101.1	44	100.4	100.9	58.54	54.21	158.6	153.2	62.47	37	0.615788
85	PFZ21B07	icelandic_sheepdog	Female	Dysplatic (<95)	36.05	43.8	43.95	90.12	39	81.5	79.46	43.8	43.95	125.5	126.9	52.59	38	-4.30601
101.5	PFZ38B03	golden_retriever	Male	>95 & <105	57.21	71.08	69.31	129.3	48	118.8	116.1	49.42	47.6	187.4	185.2	70.56	36	4.00655
75	PFZ38A03	labrador_retriever	Female	Dysplatic (<95)	39.44	56.98	55.87	101.1	39	85.04	87.74	42.28	43.48	139.5	140.5	65.38	39	-2.01647
98.5	PFZ43A10	golden_retriever	Male	>95 & <105	43.46	61.03	59.63	124.6	48	109.6	109	52.7	56.86	168.2	164.7	64.88	38	2.17235
103.5	PFZ38E02	labrador_retriever	Female	>95 & <105	30.5	45.58	46.14	89.04	41	78.93	80.01	45.06	44.27	123.5	123.7	49.34	39	-4.46646
75	PFZ26B03	german_shepherd_dog	Male	Dysplatic (<95)	54.21	75.13	76.15	120.9	47	109	108.4	48.11	50.54	186.4	181	71.34	35	3.60188
105.5	PFZ38A02	labrador_retriever	Female	Normal (>105)	45.45	106.9	105.8	124.1	53	106.9	105.8	51.53	51.41	157.5	157.3	69.81	40	4.99396
83.5	PFZ38C09	golden_retriever	Female	Dysplatic (<95)	45.08	53.46	49.2	111.4	46	107	103.9	47.52	45.97	156.2	148.2	60.94	36	-0.280051
109	PFZ29D05	labrador_retriever	Female	Normal (>105)	49.59	60.42	60.84	116.2	50	108.8	106.5	47.55	47.77	164.8	161.3	67.91	37	1.58183
81	PFZ38F09	labrador_retriever	Male	Dysplatic (<95)	39.72	55.86	52.91	119.3	46	101.5	103	48.66	47.6	157.1	147.3	64.79	40	0.149096
119	PFZ15D12	rottweiler	Male	Normal (>105)	50.33	62.41	65.81	137.5	51	121.2	118.9	51.54	51.82	184	181.2	71.03	38	4.01791
112.5	PFZ14H08	rottweiler	Female	Normal (>105)	59.07	66.79	67.61	134.2	56	116.2	117.8	55.17	56.04	179.4	178.1	68.56	38	4.72213
96	PFZ15D10	rottweiler	Male	>95 & <105	52.55	60.78	60.92	110.8	52	110.1	113.3	50.18	51.57	165.1	167.8	62.71	35	2.00185
113	PFZ14A04	rottweiler	Female	Normal (>105)	44.82	57.73	59.96	124	49	104.4	102.7	43.51	43.45	161.2	156.8	58.99	40	0.479411
105.25	PFZ26A06	labrador_retriever	Female	Normal (>105)	42.5	47	47	106	45.5	99	98	46	44.5	141	140	57.5	36	-1.74989
111	PFZ27E02	labrador_retriever	Female	Normal (>105)	40	47	47	115	45	94	93	44	44	135.5	134	53.5	39	-2.24391
102.75	PFZ24E06	greyhound	Female	>95 & <105	56	65	64.5	111.5	42.5	92	95	50	51	147	151	59.5	34	0.440516
106.75	PFZ25A10	labrador_retriever	Female	Normal (>105)	44	48.5	51	95	42	92	91	43	40	140	141	55	32	-2.80187
109	PFZ11F01	labrador_retriever	Female	Normal (>105)	41	51	52	92	39	88	87	43	42	134	134	54.5	32	-3.30742
107.15	PFZ24D05	greyhound	Male	Normal (>105)	44	60	60	108	45	107	106	49	44	155	155	59.5	31.5	0.0135755
113.75	PFZ24A06	labrador_retriever	Female	Normal (>105)	36	46	45	83	38	77	77	39	36	121	121	44.5	32	-5.83772
111.25	PFZ27B08	labrador_retriever	Female	Normal (>105)	32	43	44	81	38	78	77	40	36	118	118	44.5	33	-6.14843
111.5	PFZ24D08	labrador_retriever	Female	Normal (>105)	32.5	41	41	83	36	76	76	39	40	116	115	43	34	-6.36808
104.5	PFZ25H10	mix	Male	>95 & <105	46	61	61	110	45	100	102	51	49	152	154	57.5	34	0.229673
112.75	PFZ26E06	labrador_retriever	Male	Normal (>105)	35	48.5	48.5	89	38	79.5	79	37	37	124	122	47.5	34.5	-5.23803
109.25	PFZ26D06	labrador_retriever	Male	Normal (>105)	36	50	49	90	42	78	79	32	31	126	126	48	35	-5.36249
101	PFZ23E08	labrador_retriever	Male	>95 & <105	54	60	60	113	51.5	105	105	47	50	155	155	58	33	0.884238
112	PFZ24D07	labrador_retriever	Female	Normal (>105)	44	53.5	53.5	102	48.5	95	94.5	41	41	143	142	58	33	-1.83748
103.25	PFZ27F11	mix	Female	>95 & <105	51	67	67	108	57.5	100	99	44	43	156	155	58	33	0.676017
104.75	PFZ25F10	labrador_retriever	Male	>95 & <105	41	51	52	105	47	91	91	50	50	135	132	55	35	-1.72782
106.25	PFZ25A07	labrador_retriever	Male	Normal (>105)	38	51	54	93	47	146	146	47	49	140	145	53	30	0.308494
111	PFZ25H02	labrador_retriever	Female	Normal (>105)	35	48	47	96	46	128	128	45	45	129	128	53	34	-1.49057
109	PFZ25A03	labrador_retriever	Female	Normal (>105)	43	50	53	90	43	89	89	42	40	130.5	132	50	30	-3.50495
112	PFZ26A10	mix	Female	Normal (>105)	35	44	48	89	42	85	86	43	41	126	130	50	33	-4.29164
114.25	PFZ24H04	mix	Female	Normal (>105)	45	45	45	106	48	98	99	46	44	142	144	57	33	-1.76292
113.75	PFZ26E04	mix	Male	Normal (>105)	36	40	40	70	35	66	65	29	30	102	102	38	30	-8.78308
104.75	PFZ27D11	labrador_retriever	Male	>95 & <105	47	57	58	119	47	102	102	48	49	152	153	57	36	0.250701
110	PFZ26C05	labrador_retriever	Female	Normal (>105)	44	49	50	107	45	94	92	41	41	138	135	54	35.5	-2.45524
114.25	PFZ24C05	labrador_retriever	Male	Normal (>105)	48	50	52	114	49	101	100	48	48	145	145	56	36	-0.534461
107	PFZ27G09	labrador_retriever	Male	Normal (>105)	35	48	49	91	44	130	131	41	42	130	130	49	33	-1.96699
99.75	PFZ24H06	labrador_retriever	Female	>95 & <105	39	53	51	106	47	97	97	46	48	141	141	53	35	-1.60514
111	PFZ27H08	labrador_retriever	Female	Normal (>105)	41	56	55	116	53	97	99	45	45	147	148	53	37	-0.700645
106	PFZ24F05	labrador_retriever	Female	Normal (>105)	39	55	55	96	45	92	92	45	45	142	139	52	33	-2.23835
106.25	PFZ24B08	labrador_retriever	Male	Normal (>105)	39	54	54	103	47	93	91	45	43	141	143	52	35	-2.0414
77	PFZ11A03	labrador_retriever	Male	Dysplatic (<95)	39	52	52	99	41	90	89	45	47	137	134	50	34	-2.75463
109	PFZ23F06	labrador_retriever	Female	Normal (>105)	36	50	50	95	47	90	90	41	43	135	135	52	34	-3.13103
107.5	PFZ27A09	labrador_retriever	Female	Normal (>105)	41	57	58	101	46	98	101	46	44	147	150	51	32.5	-1.31525
106.25	PFZ23H07	mix	Male	Normal (>105)	50	58	56	106	47	103	105	48	48	156	156	54	35	0.0823043
104.9	PFZ25E11	mix	Male	>95 & <105	50	60	60	120	46	107	108	48	48	159	159	53.5	36	0.79434
104	PFZ25C10	mix	Female	>95 & <105	46	52	53	105	46	102	103	50	50	146	153	56	32	-0.5675
106.25	PFZ25E08	mix	Female	Normal (>105)	44	51	51	105	50	98	98	43	43	144	143	55	33.5	-1.60027
111.5	PFZ27F03	mix	Female	Normal (>105)	50	58	59	121	51	106	107	50	50	157	156	60	35	1.18613
103.5	PFZ26G11	labrador_retriever	Female	>95 & <105	34	51	52	100	35	95	94	40	40	142	142	54	35	-3.15341
107	PFZ25C03	labrador_retriever	Male	Normal (>105)	42	54	55	97	43	93	93	42	42	145	142	53	33	-2.31973
97	PFZ15G10	labrador_retriever	Female	>95 & <105	35	51	51	100	39	92	91	39	39	135	135	54	36	-3.38908
106.5	PFZ24F06	mix	Female	Normal (>105)	49	63	63	115	44	101	101	46	46	155	153	58	35	0.250823
107.5	PFZ24E08	mix	Male	Normal (>105)	47	60	60	117	43	110	108	51	51	161	158	63	35	1.16632
108.5	PFZ27G10	labrador_retriever	Male	Normal (>105)	40	52	52	109	41	95	95	43	44	144	142	57	37	-1.88057
100	PFZ24G04	labrador_retriever	Female	>95 & <105	37	45	47	96	41	90	90	43	43	128	129	55	34	-3.57578
76	PFZ8F01	labrador_retriever	Female	Dysplatic (<95)	33	44	44	86	36	86	85	40	40	127	128	51	32	-5.01983
112.25	PFZ23B08	labrador_retriever	Female	Normal (>105)	38	49	47	102	41	93	92	45	45	137	135	56	35.5	-2.64832
112.75	PFZ24B05	labrador_retriever	Male	Normal (>105)	37	46	44	102	41	93	93	40	40	135	136	56	35	-3.36641
103.25	PFZ23G07	mix	Female	>95 & <105	41	54	54	122	41	109	108	43	43	154	153	59.5	36	-0.494384
105	PFZ26A12	mix	Male	>95 & <105	45	57	58	125	43	117	117	51	50	161	165	59.5	35	1.38472
114.5	PFZ24G06	greyhound	Female	Normal (>105)	42	56	56	97	45	105	104	45	43	153	155	59	30.5	-0.973002
109	PFZ23B05	greyhound	Female	Normal (>105)	38	58	58	104.5	49	107	106	46	46	155	153	57	32	-0.421779
94.75	PFZ23D07	mix	Male	Dysplatic (<95)	48	52	55	104	47	103	105	45	44	149	153	51	32	-0.981925
103.75	PFZ27D03	mix	Male	>95 & <105	45	53	53	121	40	108	108	50	50	152	152	56	36.5	0.0145522
104.75	PFZ25H12	labrador_retriever	Female	>95 & <105	39	54	56	94	42	99	101	43	44	150	150	56.5	30	-1.84148
105.25	PFZ24C07	mix	Female	Normal (>105)	41	55	56	94	40	96	95	42	42	145	143	53.5	31	-2.41164
111.75	PFZ24F07	mix	Female	Normal (>105)	45	60	60	106	43	104	102	44	44	157	152	57.5	33	-0.504058
112.25	PFZ27H12	mix	Female	Normal (>105)	38	51	52	94	40	96	97	40	41	140	141	55.5	31.5	-2.90621
110	PFZ27G03	mix	Male	Normal (>105)	44.5	61	62	98	40	105	104	46	45	156	157	56	30	-0.61709
105	PFZ23D05	mix	Male	>95 & <105	42	55	59	106	44	104	104	42	48	151	154	54	33	-0.849867
100.25	PFZ25F08	mix	Female	>95 & <105	43	57	55	91	40	95	92	41	42	145	142	53	31	-2.53312
109.5	PFZ25F05	mix	Male	Normal (>105)	47	60	62	113	41	101	102	49	48	153	152	54	34	-0.0998614
92.5	PFZ27E05	mix	Male	Dysplatic (<95)	45	62	62	109	35	102	100	46	45	158	156	53	33	-0.682549
104.5	PFZ27F02	mix	Female	>95 & <105	43	55	57	98	38	93	95	45	45	139	140	49	32.5	-2.33738
101.75	PFZ25B09	mix	Male	>95 & <105	47	58	59	110	38	108	108	50	50	160	158	57	37	0.423887
108.75	PFZ25G05	mix	Male	Normal (>105)	49	61	63.5	107	41	106	106	48	48	159	160	58	31.5	0.360807
106.75	PFZ26C04	mix	Male	Normal (>105)	46	59	59	118	42	105	106	46	45	155	156	61	35.5	0.186279
103.5	PFZ26F11	mix	Female	>95 & <105	46	54	55	115	47	100	102	48	48	148	147	58	35.5	-0.29467
103.25	PFZ25D10	mix	Female	>95 & <105	45	50	52	108	40	100	99	43	45	143	144	58	34	-1.62876
111.5	PFZ26B12	mix	Male	Normal (>105)	44	55	56	111	46	104	105	48	47	153	152	56.5	33.5	-0.294415
107.5	PFZ27G02	labrador_retriever	Female	Normal (>105)	39	48	47	107	42	100	99	43	45	142	140	58	35	-2.06779
113.5	PFZ23H06	labrador_retriever	Female	Normal (>105)	35	45	46	97	40	85	85	39	40	125	125	57	36	-4.22312
113.25	PFZ25F07	labrador_retriever	Female	Normal (>105)	41	48	49	109	43	95	95	41	42	137	139	60	36	-2.26151
111.5	PFZ25H04	mix	Female	Normal (>105)	38	56	55	94	36	98	99	43	43	143	144	51.5	34	-2.43434
109	PFZ25A04	mix	Female	Normal (>105)	43	57	57	98	41	98	98	43	45	148	148	54	33	-1.59208
106.5	PFZ26C11	mix	Male	Normal (>105)	44	54	56	106	39	103	103	50	48	149	149	55	35	-0.748053
104	PFZ25G04	mix	Male	>95 & <105	42	57	58	102	38	101	101	45	46	150	149	54.5	34.5	-1.23644
107	PFZ27C08	mix	Male	Normal (>105)	48	58	60	98	41	101	101	47	48	151	151	55	32.5	-0.685428
112.25	PFZ26B05	mix	Male	Normal (>105)	48	60	61	112	43	110	109	48	46	161	162	59	34	0.664183
109	PFZ27A11	mix	Female	Normal (>105)	42	53	52	107	41	99	99	44	45	143	143	55	36	-1.646
108.5	PFZ23C05	mix	Female	Normal (>105)	44	57	54	102	39	98	98	45	44	143	143	55	36	-1.59457
107.5	PFZ25A12	mix	Female	Normal (>105)	44	60	59	112.5	42	105	104	43	44	154	155	56	35	-0.44409
101.5	PFZ25G06	labrador_retriever	Female	>95 & <105	45	53	52	113	45	100	98	43	44	146	145	55	37	-1.21396
112	PFZ23D08	labrador_retriever	Female	Normal (>105)	48	57	56	107	39	103	104	46	46	150	152	56	34	-0.675898
84	PFZ25D06	labrador_retriever	Female	Dysplatic (<95)	43	58	58	112	47	107	105	47	46	158	156	57.5	36	0.145792
107	PFZ27A06	mix	Male	Normal (>105)	46	57	58	106	39	107	108	48	50	158	156	54	34	-0.136474
113	PFZ25H03	mix	Female	Normal (>105)	39	54	54	102	41	102	102	40	41	147	148	56	35	-1.86922
107.5	PFZ25G03	mix	Female	Normal (>105)	41	51	50	97	40	99	100	42	41	142	141	56	34	-2.40285
113.5	PFZ27B10	mix	Female	Normal (>105)	41	56	57	104	42	105	105	47	46	153	151	58	34	-0.665752
108	PFZ26G10	mix	Female	Normal (>105)	45	55	55	96	40	98	98	44	46	146	146	56	33.5	-1.5998
113.5	PFZ27H02	mix	Female	Normal (>105)	37	49	50	79	39	80	80	45	46	123	123	45	32	-4.61972
100	PFZ27H10	mix	Female	>95 & <105	40	47	49	104	39	99	97	42	40	140	139	55	36.5	-2.61711
103.5	PFZ27E08	mix	Male	>95 & <105	40	53	51	115	42	152	152	45	45	152	152	58	36.5	1.33762
100	PFZ23A07	mix	Female	>95 & <105	40	53	53	103	43	92	91	40	40	140	140	51	37	-2.65353
112	PFZ23E06	mix	Female	Normal (>105)	40	51	51	111	38	96	94	43	42	141	139	55	38	-2.24439
108	PFZ26E08	mix	Male	Normal (>105)	46	56	57	110	45	102	103	47	46	152	152	52	35	-0.517445
109.25	PFZ25H08	labrador_retriever	Female	Normal (>105)	42	48	49	102	44	92	92	42	40	136	139	51.5	37	-2.78566
109.5	PFZ25G07	labrador_retriever	Male	Normal (>105)	42	50	50	100	38	92	92	45	46	138	136	52	35.5	-2.61937
106.25	PFZ26B10	mix	Female	Normal (>105)	38	47	49	91	37	90	89	41	41	131	130	51	34	-3.96619
113	PFZ27E09	mix	Male	Normal (>105)	47	55	55	103	40	101	102	50	50	148	148	57.5	34	-0.607643
107	PFZ25C12	mix	Male	Normal (>105)	48	58	57	105	51	102	103	49	49	153	153	56	34.5	0.165814
90.75	PFZ23A05	mix	Male	Dysplatic (<95)	45	55	56	116	50	105	105	49	49	153	154	57	36	0.323285
107	PFZ25A06	mix	Female	Normal (>105)	45	52	54	105	48	100	102	50	50	144	147	58	34	-0.529851
106.5	PFZ26H08	mix	Male	Normal (>105)	42	52	50	116	41	104	105	43	45	150	151	54	38	-1.08172
112.5	PFZ23F04	mix	Female	Normal (>105)	45	54	55	112	37	102	104	43	44	150	152	52	37	-1.19412
106	PFZ24H05	mix	Male	Normal (>105)	43	53	55	113	42	103	104	47	49	152	152	58	37.5	-0.363953
105.25	PFZ24B06	mix	Male	Normal (>105)	48	52	54	110	47	99	99	48	45	146	146	54	37	-0.771186
104.75	PFZ27F07	mix	Male	>95 & <105	44	61	60	115	50	104	103	50	50	154	152	58.5	38	0.736961
107.5	PFZ27C07	mix	Male	Normal (>105)	39	56	55	114	47	99	99	45	43	146	146	56	36	-1.08805
108.5	PFZ27D07	mix	Male	Normal (>105)	41	58	58	101	47	102	101	49	47	150	147	55	35.5	-0.595875
110	PFZ25E03	mix	Male	Normal (>105)	45	52	55	107	43	99	100	47	46	147	146	53	36	-1.12859
109	PFZ23B06	labrador_retriever	Male	Normal (>105)	42	50	51	99	45	89	90	41	41	136	136	57	37	-2.63801
108.25	PFZ26H10	labrador_retriever	Male	Normal (>105)	39	49	49	100	50	96	96	46	46	140	141	59	37	-1.64651
110	PFZ23G06	labrador_retriever	Male	Normal (>105)	43	51	51	109	48	97	98	47	47	144	145	60	36	-0.975667
106.75	PFZ24D06	labrador_retriever	Male	Normal (>105)	43	48	46	101	46	94	95	44	45	138	137	55	36	-2.2558
112	PFZ26G08	mix	Female	Normal (>105)	40	51	52	108	38	98	99	45	45	144	144	54	38	-1.79413
113.75	PFZ25D07	mix	Female	Normal (>105)	42	52	53	95	41	92	93	43	42	139	140	50	35	-2.70287
115	PFZ25F09	mix	Female	Normal (>105)	44	56	56	93	40	94	96	42	42	143	143	52	34	-2.26913
115	PFZ26F04	mix	Female	Normal (>105)	46	53	51	95	42	95	95	44	45	143	142	53.5	34	-2.05435
109.75	PFZ23A08	mix	Male	Normal (>105)	50	62	63	104	41	100	99	47	46	156	153	56	34.5	-0.185293
108	PFZ25H09	mix	Male	Normal (>105)	49	56	59	100	45	98	100	48	47	148	151	57.5	34.5	-0.499712
109.25	PFZ25B05	mix	Male	Normal (>105)	50	56	56	105	45	107	106	51	50	157	156	57.5	33.5	0.349582
107.5	PFZ26A11	labrador_retriever	Male	Normal (>105)	42	52	50	100	45	93	93	45	45	141	138	55	36.5	-2.03199
109.25	PFZ25H06	labrador_retriever	Female	Normal (>105)	42	52	51	98	40	97	97	46	46	143	142	55	35	-1.93834
110.75	PFZ27F12	labrador_retriever	Female	Normal (>105)	40	50	48	96	41	92	91	44	43	135	134	51.5	35.5	-3.0208
112.5	PFZ25B03	labrador_retriever	Male	Normal (>105)	38	54	53	108	45	100	99	45	45	148	146	56	36	-1.31845
107	PFZ27G11	labrador_retriever	Male	Normal (>105)	41	52	52	97	41	93	91	43	42	139	137	54	35	-2.65519
101.25	PFZ25D08	labrador_retriever	Female	>95 & <105	33	45	43	88	36	84	84	46	45	127	126	49	33.5	-4.57335
112	PFZ25A05	labrador_retriever	Male	Normal (>105)	41	56	55	100	42	90	90	44	42	141	140	51	36	-2.35976
108	PFZ25F03	labrador_retriever	Male	Normal (>105)	39	56	55	106	42	94	93	43	44	143	141	55	37	-1.88387
112.75	PFZ25B10	labrador_retriever	Female	Normal (>105)	36	49	50	92	35	85	86	42	42	128	129	50	36	-4.11987
108	PFZ26C10	mix	Female	Normal (>105)	41	51	52	90	37	90	90	44	44	135	137	50	33	-3.24174
104	PFZ27G08	mix	Female	>95 & <105	43	58	58	103	43	99	99	44	44	150	150	51.5	35	-1.24042
96.75	PFZ26F09	mix	Male	>95 & <105	48	64	65	104	41	98	99	46	48	155	156	56	35	-0.0921113
109	PFZ26D10	mix	Male	Normal (>105)	48	58	57	102	43	97	97	48	48	148	148	56	35	-0.708249
106.5	PFZ26D11	mix	Male	Normal (>105)	52	62	61	106	39	100	98	48	47	152	152	52	35	-0.347949
102.5	PFZ23F05	mix	Male	>95 & <105	51	63	65	112	43	107	105	52	50	166	165	57	34.5	1.298
106.5	PFZ23G05	mix	Male	Normal (>105)	49	66	64	105	43	104	102	50	48	160	159	55	34	0.538164
111.5	PFZ25F12	mix	Male	Normal (>105)	47	56	56	103	40	96	96	45	44	145	145	53.5	36	-1.46662
111.5	PFZ23C06	mix	Female	Normal (>105)	44	52	54	100	40	96	96	48	45	142	143	55	35	-1.71372
112.5	PFZ23C07	mix	Female	Normal (>105)	41	48	48	95	40	93	92	43	43	136	135	54	35	-3.00939
108.75	PFZ27B03	mix	Female	Normal (>105)	42	52	52	101	40	94	95	43	44	139	139	55	36	-2.26661
106	PFZ23D06	mix	Male	Normal (>105)	47	57	56	103	38	98	98	44	44	146	146	54	35	-1.46534
104.75	PFZ27D08	mix	Female	>95 & <105	43	58	58	100	36	95	94	43	43	143	142	52	36	-2.06607
110	PFZ25H05	mix	Female	Normal (>105)	45	58	58	103	40	96	96	44	45	147	147	54.5	35	-1.36233
108	PFZ27G05	mix	Female	Normal (>105)	46	54	52	98	38	99	98	43	44	145	143	52	34	-2.03548
113.25	PFZ26F10	mix	Female	Normal (>105)	42	55	53	100	39	95	94	44	45	140	138	50	36	-2.28582
112.75	PFZ25E07	mix	Female	Normal (>105)	45	52	54	103	38	95	96	45	46	137	140	51	36	-2.05619
110.75	PFZ25D04	mix	Male	Normal (>105)	49	58	59	103	42	102	101	49	50	150	153	56	34	-0.213181
107.5	PFZ25C06	labrador_retriever	Female	Normal (>105)	46	53	54	111	42	94	95	44	44	142	142	57.5	39	-1.36927
114.75	PFZ27C05	labrador_retriever	Female	Normal (>105)	41	46	46	101	39	95	94	43	43	136	136	56	37	-2.79898
112	PFZ27D05	labrador_retriever	Male	Normal (>105)	45	57	56	111	43	108	108	50	49	155	157	61	36	0.409573
114.75	PFZ25G09	labrador_retriever	Male	Normal (>105)	47	53	53	108	40	99	100	51	52	145	147	58	36	-0.55506
102.5	PFZ26H11	mix	Female	>95 & <105	40	55	59	108	41	98	98	45	45	143	144	57	35	-1.36188
106.5	PFZ27B05	mix	Female	Normal (>105)	38	50	52	92	39	93	94	45	44	135	135	50.5	34	-3.03238
110	PFZ25A08	labrador_retriever	Female	Normal (>105)	38	50	49	96	40	96	97	43	43	139	140	54.5	34	-2.72552
111	PFZ25C07	labrador_retriever	Male	Normal (>105)	47	50	52	103	41	94	93	44	44	138	138	54.5	37	-2.05684
105.75	PFZ23G04	labrador_retriever	Female	Normal (>105)	37	50	49	88	35	84	83	36	37	129	129	49	35.5	-4.80995
90	PFZ23H04	labrador_retriever	Male	Dysplatic (<95)	38	52	52	94	39	88	88	41	42	134	134	50	36	-3.43311
105	PFZ25C04	mix	Female	>95 & <105	48	56	56	118	42	98	98	45	45	147	147	57	39	-0.593214
109.25	PFZ24E07	labrador_retriever	Female	Normal (>105)	47	59	58	101	38	90	88	47	45	144	140	53.5	38	-1.61504
109.75	PFZ27B11	labrador_retriever	Male	Normal (>105)	44	56	56	95	37	92	93	45	46	143	143	51	34	-2.17935
113	PFZ23E05	labrador_retriever	Male	Normal (>105)	43	55	55	106	39	95	96	44	42	146	147	55.5	37	-1.67259
106	PFZ25G08	labrador_retriever	Female	Normal (>105)	54	67	67	108	40	96	95	46	46	155	153	55	37	0.121963
105.5	PFZ25G10	mix	Female	Normal (>105)	40	50	50	108	39	97	96	41	41	141	140	55	38.5	-2.36768
105	PFZ26E09	mix	Male	>95 & <105	43	50	52	108	39	100	101	43	43	143	145	53	37	-1.83993
100	PFZ26H09	mix	Male	>95 & <105	40	51	52	107	37	97	96	43	43	141	144	54	37	-2.22273
